# Supplementary material for: SUMO modification of a heterochromatin histone demethylase JMJD2A enables viral gene transactivation and viral replication
Source: PLoS Pathog. 2017 Feb 17;13(2):e1006216. doi: 10.1371/journal.ppat.1006216 (PMC5333917; doi:10.1371/journal.ppat.1006216)
Supplement: S3 Table — (XLS) [file ppat.1006216.s010.xls]

## Sheet: 工作表1
S3 Table. Cellular gene expression level for dChip analysis
ID	WT_0hr	K471R_0hr	shJMJD2A_0hr	WT_24hr	K471R_24hr	shJMJD2A_24hr
AC005702.2	0.01	0.01	0.01	0.01	0.7632	0.01
AC015933.2	0.01	0.01	0.01	0.581764	0.01	0.210958
AC068641.1	0.01	0.01	0.01	0.633604	0.01	0.01
AC100757.1	0.01	0.01	0.01	0.771012	0.01	0.01
AL355490.2	0.01	0.01	0.01	0.01	0.566949	0.01
AP002348.1	0.01	0.01	0.01	0.511952	0.01	0.01
ARAP1-AS1	0.01	0.479923	0.42987	0.494799	1.22741	0.358847
ATP5EP2	0.01	0.604579	0.01	0.01	0.01	0.120548
CTC-297N7.10	0.01	0.816711	0.01	0.374234	0.696253	0.271409
CTD-3006G17.2	0.01	0.885948	0.239626	0.493338	0.01	0.235913
GGT6	0.01	0.01	0.0335998	1.1678	0.362853	0.697201
HIST2H2AB	0.01	0.415648	0.744596	0.285688	0.01	0.207191
MIR181B1	0.01	0.01	0.01	0.581764	0.01	0.01
MIR4508	0.01	0.01	0.595677	0.01	0.01	0.01
MIR5587	0.01	0.87835	0.01	0.01	0.01	0.01
OR10AB1P	0.01	0.446654	0.247425	0.402713	0.63461	0.01
PLA2G12AP1	0.01	0.491752	0.01	0.337997	0.209611	0.653674
RNA5-8SP2	0.01	0.306267	0.274325	1.26304	0.01	0.01
RNA5SP395	0.01	0.01	0.01	0.01	0.504488	0.01
RNA5SP82	0.01	0.01	0.01	0.695587	0.01	0.01
RNU1-103P	0.01	0.37242	0.333579	0.511952	0.01	0.01
RNU1-3	0.01	0.283857	0.01	0.780415	0.725971	0.01
RNU1-60P	0.01	0.593026	0.531177	0.01	0.01	0.01
RNU6-1157P	0.01	0.01	0.01	0.603717	0.01	0.01
RNU6-37P	0.01	0.01	0.01	0.598075	0.556352	1.30124
RNU6-398P	0.01	0.01	0.01	0.587101	0.01	0.01
RNU6-510P	0.01	0.01	0.01	0.592537	0.01	0.01
RNVU1-14	0.01	0.567714	0.254252	0.01	0.01	0.282993
RNVU1-9	0.01	0.01	0.01	0.01	0.725971	0.282993
RP11-144G6.4	0.01	0.01	0.01	0.01	0.5088	0.01
RP11-169K16.7	0.01	0.180436	0.01	0.620097	0.24804	0.01
RP11-196H14.3	0.01	0.100763	0.270762	0.554061	0.386556	0.401826
RP11-302B13.5	0.01	0.131012	0.01	0.829726	0.789556	0.564378
RP11-318E3.4	0.01	0.01	0.01	1.12315	0.01	0.710263
RP11-335G20.7	0.01	0.525837	0.01	0.01	0.01	0.01
RP11-386G11.3	0.01	0.01	0.01	0.01	0.640103	0.499041
RP11-454L1.2	0.01	0.0684596	0.01	0.282327	0.700348	0.614261
RP11-501C14.7	0.01	0.302289	0.270762	1.24664	0.193278	0.301369
RP11-552F3.13	0.01	0.01	0.181293	0.278235	0.776473	0.201786
RP11-56P9.4	0.01	0.01	0.01	0.01	0.630777	0.307357
RP11-612B6.2	0.01	0.541309	1.69699	1.48823	1.38441	2.15864
RP11-638I2.10	0.01	0.01	0.142312	0.21841	0.01	0.633595
RP11-701H24.7	0.01	0.521111	0.01	0.01	0.222125	0.01
RP11-831H9.11	0.01	0.01	0.01	0.631024	0.01	0.167193
RP11-831H9.3	0.01	0.01	0.01	0.695587	0.01	0.01
RP11-98F14.11	0.01	0.511566	0.01	0.01	0.327086	0.255005
RP1-206D15.5	0.01	0.465525	0.833948	0.01	0.01	0.01
RP3-465N24.6	0.01	0.01	0.171948	0.659732	0.245483	0.0956925
RP4-612B18.3	0.01	0.110053	0.0985754	0.605145	0.140732	0.219437
RP4-714D9.2	0.01	0.01	0.01	0.36004	0.01	0.560217
RP5-940J5.3	0.01	0.390378	0.174832	0.268319	0.1248	0.583784
RPL9P25	0.01	1.31978	0.807652	1.59331	0.932602	1.11492
RPS4XP17	0.01	0.0617408	0.0553016	0.763854	0.710566	0.615529
SLC7A5P2	0.01	0.053226	0.01	0.744237	0.445251	0.449866
SNORA11.2	0.01	0.01	0.977282	1.49986	0.01	0.72517
SNORA77	0.01	0.01	0.01	0.511952	0.01	0.01
SNORD103B	0.01	0.541309	0.01	0.01	0.01	0.01
SNORD116-17	0.01	0.01	0.01	0.695587	0.01	0.01
SNORD116-19	0.01	0.506006	0.01	0.01	0.647061	0.01
SNORD64	0.01	0.15017	0.538031	0.206432	0.01	0.59885
snoU13.276	0.01	0.01	0.01	0.01	0.01	0.510009
SNRPGP10	0.01	0.01	0.01	0.01	0.529152	0.20627
SYNJ2BP-COX16	0.01	1.77953	0.195259	0.784037	1.08097	1.14598
Y_RNA.570	0.01	0.01	0.01	0.63994	0.595296	0.01
Y_RNA.596	0.01	0.01	0.01	0.01	0.607445	0.01
Y_RNA.607	0.01	0.01	0.416974	0.63994	0.595296	0.01
ZSWIM8-AS1	0.01	0.135127	0.627019	0.0366889	0.59212	0.23656
AC005280.1	0.0117767	0.0566021	0.592576	0.996916	0.289745	0.278123
GPR37L1	0.0143495	0.0141325	0.01	0.534255	0.388551	0.190208
AC135048.13	0.0144287	0.345137	0.375672	0.01	0.501524	0.733867
RP11-178C3.1	0.0223782	0.01	0.01	0.01	1.59078	0.0187559
RP11-47A8.5	0.0350387	0.0345089	0.185459	0.569257	0.220644	0.344039
CASQ1	0.0373553	0.0401323	0.01	0.965446	0.142945	0.380097
EPB41L3	0.0447606	0.549226	0.0255722	0.01	0.878652	0.0711604
CAPN8	0.0462044	0.0455059	0.01	4.12865	2.32765	2.99425
KRT83	0.0504183	0.0744841	0.01	0.716733	0.444488	0.272277
RPL5P4	0.0533489	0.157627	0.282375	0.288912	0.604703	0.471442
RP11-122G18.7	0.0534696	0.315968	0.141507	0.50674	0.202024	0.210004
PRPH	0.0546441	0.322908	0.117864	0.01	0.619383	0.294167
TNFSF12-TNFSF13	0.0573567	0.0866063	0.01	0.319523	0.390135	0.704636
PPP1R27	0.0604439	0.01	0.01	0.01	0.644169	0.01
CPLX3	0.0634663	0.0135077	0.0733777	0.32059	0.649243	0.10277
CYGB	0.0657097	0.237036	0.0966112	0.978593	0.413783	0.688206
ADCY10	0.0672363	0.01	0.01	0.0910299	0.586159	0.330091
CELF2	0.0678073	0.140376	0.763061	0.0653085	0.173772	0.994872
RP11-1100L3.8	0.0688023	0.0677621	0.190824	0.535299	0.633245	0.01
RIMBP2	0.0722588	0.0808507	0.543082	0.111805	0.068206	0.634968
RP11-452K12.4	0.0768572	0.15139	0.203402	0.624332	0.290388	0.603719
TRIM9	0.078588	0.749264	0.320721	0.128489	0.87404	0.356201
RP11-244H3.4	0.0795523	0.639977	1.00596	0.849807	0.68354	0.616961
AC007347.1	0.080634	0.0680009	0.400974	0.711251	0.117329	0.687161
GDPD3	0.0813548	0.276384	0.501406	0.111768	0.369499	0.36544
SPIRE1	0.0814415	0.502278	0.185479	0.130392	0.431768	0.150484
S100A9	0.0819188	0.161361	0.01	1.55271	1.03171	0.643478
RP11-680H20.2	0.0829248	0.326685	0.21946	0.336811	0.731066	0.32569
KRT80	0.0834192	0.01	0.0310167	0.564669	0.454299	0.0846481
HOXB-AS4	0.0835109	0.01	0.515692	0.113064	0.105176	0.081998
RP11-16F15.2	0.0847082	0.66742	0.01	0.458739	0.426736	0.415868
CCND2-AS1	0.085166	0.754906	0.150261	0.345914	0.750824	0.334493
RPL17P50	0.0865699	0.596828	0.229107	0.117205	0.327086	0.255005
RP11-264B17.2	0.0868881	0.855745	0.689846	0.58818	1.09429	0.255942
NDUFAF4P1	0.0910735	0.0896966	0.0803418	0.246605	0.573503	0.01
CTD-2547G23.2	0.0926807	0.0912795	0.163519	0.376435	0.817073	0.182003
RP11-414J4.2	0.0956058	0.168554	0.0246786	0.710484	0.531307	0.383821
AC090587.5	0.0956825	0.188472	0.01	1.94314	1.68707	1.03344
CTB-58E17.3	0.0972575	0.287361	0.343188	1.18507	0.244978	0.381982
RP11-390K5.6	0.0974246	0.307107	0.308039	0.836426	0.763056	0.485131
SLX1B-SULT1A4	0.0989348	0.0267272	0.32711	0.01	0.0649768	0.574343
RP11-30K9.1	0.0993007	0.0977995	0.262799	0.537765	0.01	0.01
HSD11B1	0.100213	0.229383	0.176629	0.01	0.504839	0.45737
C12orf68	0.100826	0.0595809	0.053367	1.01014	1.26983	0.613796
WSCD1	0.103827	0.53685	0.160286	0.105427	0.326906	0.0764594
RP11-677M14.2	0.106218	0.104612	0.093702	0.01	0.535098	0.208588
RP11-74E22.3	0.106698	0.105085	0.56475	0.01	0.01	0.314295
RP11-76E17.2	0.106939	0.210645	0.01	0.144783	0.404047	0.52501
CNTNAP1	0.107458	0.282247	0.233203	0.652036	0.859047	0.743978
RP11-352B15.2	0.107507	0.176469	0.0948386	0.194068	0.586721	0.175932
FAM19A2	0.110696	0.01	0.195304	0.299738	0.278827	0.543453
RP11-323D18.5	0.112274	0.110576	0.198087	0.30401	0.565602	0.330719
MFAP2	0.112529	4.70411	3.72473	0.01	4.56025	3.7062
TNN	0.11326	0.14873	0.124892	0.792258	0.487363	0.4541
RP11-422P24.10	0.113897	0.448699	0.502378	1.23362	1.72134	0.782834
KRT17	0.114046	0.780971	0.250374	1.09174	2.1708	0.629324
PMP22	0.114307	0.211083	0.529396	0.367549	0.251933	0.420886
FABP5P2	0.115851	0.570497	0.306598	0.01	0.01	0.227504
KCNJ10	0.116092	0.140722	0.118168	0.459432	0.975221	0.648858
RP11-379F12.4	0.11758	0.579012	0.414899	0.636756	0.148084	0.11545
TMEM105	0.118168	0.01	0.01	0.683657	0.652999	0.802538
PIWIL4	0.118202	2.32029	1.05575	0.120023	1.67061	1.14447
STOX1	0.119396	0.0991771	0.129957	0.225796	0.269645	0.586039
RPS4XP1	0.12012	0.473215	0.317896	0.569197	0.151282	0.01
RP11-671M22.4	0.121509	0.598362	0.428765	0.329018	1.07123	0.596541
RP1-28O10.1	0.124021	0.122146	0.656442	0.671638	1.09337	0.365323
RP11-105C19.1	0.126046	0.496561	0.778351	0.170651	0.158746	0.371287
AL645728.2	0.126211	0.01	0.01	0.51752	0.0231452	0.246101
RSC1A1	0.127907	0.505063	0.607835	2.11396	0.461139	1.92972
C14orf182	0.129067	0.462475	0.306648	0.621033	0.342148	0.817921
LINC00273	0.130213	0.769464	0.258455	1.01368	0.983961	1.15068
RP11-685G9.4	0.130572	0.128598	0.115186	0.530337	0.164446	0.256414
RP11-1035H13.2	0.130934	0.01	0.346516	0.177269	0.494706	0.514248
RP11-439H13.2	0.132773	0.01	0.234255	0.539276	0.334436	0.391103
RP11-14N7.2	0.133812	0.252062	0.55041	0.115574	0.01	0.419093
RP11-817O13.6	0.137805	0.135722	0.486267	0.01	1.04133	0.135309
DHRS2	0.139773	0.567981	0.570524	0.262586	0.257913	0.61942
RP11-141O15.1	0.141307	0.139171	0.186984	0.01	0.533898	0.0693735
CTD-2643K12.2	0.143017	0.140855	0.126165	0.774512	0.18012	0.280852
BNIPL	0.144214	0.235511	0.183617	0.529413	0.0241625	0.284737
RP11-178G16.5	0.146792	0.578293	0.25899	0.397478	0.01	0.144133
RP3-455J7.4	0.149876	0.258318	0.247904	0.887749	0.54268	0.478273
RP11-524O1.4	0.150293	0.0740104	0.01	0.305218	0.662492	0.0737851
RPL36AP43	0.153965	0.01	0.407466	0.416899	0.581723	0.302351
RP1-50O24.6	0.154468	0.152133	0.68133	0.01	0.01	0.303339
AC004706.1	0.155265	0.126911	0.296631	0.413826	0.966836	0.0761757
C15orf27	0.155736	0.317065	0.210114	0.019102	0.514512	0.270351
RP5-994D16.3	0.158615	0.546758	0.139924	0.214745	0.799055	0.622965
RN7SL524P	0.159686	0.314544	0.563478	0.648588	0.402227	0.156793
AC084809.2	0.159957	0.157538	0.01	0.216562	0.705089	0.235588
RP11-206L10.5	0.160228	0.631221	0.989429	1.5185	0.807181	0.786625
RP11-61L19.2	0.161321	0.397206	0.35578	0.21841	0.609518	0.316798
AP003419.11	0.162297	0.01	0.567793	0.125204	0.0641465	0.219585
RGS17P1	0.170948	0.252545	0.754021	1.15722	0.430594	0.671405
RP11-120M18.2	0.172194	0.339181	0.379758	0.233129	0.542164	0.169074
AMY1C	0.173776	0.513447	0.178849	0.0784241	0.109429	0.14219
RAD1P1	0.174418	0.229041	0.205153	0.629708	0.512555	0.742117
RP11-881M11.2	0.175064	0.0574723	0.0514782	0.31602	0.514454	0.171892
SRCIN1	0.176696	0.01	0.0530524	0.75195	0.696204	0.370434
RP11-275I14.4	0.1767	0.261042	0.623512	0.23923	0.556352	0.173499
RP11-474N24.6	0.177031	0.261531	0.078085	0.359517	0.557393	0.608382
C17orf100	0.178725	0.505031	0.158538	4.10924	3.25966	2.91679
RP11-534L20.4	0.179042	0.235114	0.157945	0.808005	0.751637	0.410197
FAM154B	0.180408	0.533043	0.15915	0.244251	0.227212	0.01
RP11-318L16.6	0.180409	0.355363	0.795752	0.488504	0.454425	1.06284
RP11-157N3.1	0.183919	0.0603794	0.162247	0.747012	1.15816	0.601957
PCNPP1	0.184999	0.273303	0.734396	1.25233	0.698978	0.454118
PTRF	0.185216	0.0486443	0.708028	0.501521	0.108858	0.739567
GPR153	0.185271	0.228087	0.306448	0.235157	0.656255	0.375198
NPIPA2	0.185276	0.082209	0.589081	0.339029	0.315377	0.409794
UBXN10-AS1	0.185361	0.730236	0.654077	0.376435	0.700348	0.455008
AL645728.1	0.185543	0.228423	0.16368	0.502406	0.233679	0.501
LINC01132	0.186925	0.184099	0.0989392	1.04604	0.847508	0.354842
AC090602.2	0.187568	0.01	0.661863	0.01	0.472457	0.18417
CTD-2007L18.5	0.187941	0.0925498	0.165795	0.508899	0.355047	0.01
RP11-616K22.1	0.188691	0.185839	0.249685	1.02186	1.00998	0.602137
MMP15	0.189069	0.284792	0.529802	0.40655	0.266132	0.451489
NEURL1	0.190082	0.187209	0.0558946	1.02801	0.239395	0.497704
RNASEH1P1	0.191107	0.87835	0.618155	0.344981	0.240686	0.37529
CD68	0.192093	0.541893	0.141582	0.286006	0.40735	0.118545
RP11-385F5.4	0.195034	0.948475	0.339786	0.662853	0.50398	0.288665
SPHK1	0.195438	0.0915392	0.184063	0.190425	0.0643166	0.569398
RP11-203F10.6	0.195723	0.385528	0.17266	0.794957	0.739498	1.05698
SLC43A2	0.196108	0.266823	0.117168	0.457888	0.624389	0.534632
HSPA6	0.1965	0.439839	0.299414	0.628815	0.629943	0.7893
DLL4	0.197904	0.223073	0.212296	1.19301	1.28436	1.03477
LINC00869	0.19902	0.686038	0.526704	1.07779	0.626628	0.68395
RP11-890B15.2	0.203989	0.602715	0.59127	0.197269	0.844131	0.371974
SLC16A6	0.204368	0.205388	0.0635552	0.606121	0.205823	0.380682
AP000769.1	0.20462	0.470228	0.240678	0.369374	0.773112	0.602738
SNRPGP4	0.206407	0.01	0.01	0.27945	0.519909	0.01
AC137932.1	0.206632	0.127193	0.102535	0.646934	0.455418	0.532584
RP11-1007O24.2	0.208225	0.287108	0.257164	0.22553	0.52449	0.368016
TMCC2	0.208385	0.282458	0.128535	0.265944	0.572354	0.375279
RND2	0.211802	0.387509	0.671576	0.462722	0.399902	0.325271
EVA1B	0.213019	0.397288	0.315495	0.546425	0.693255	0.482104
CTD-2529O21.1	0.213396	0.525424	0.470625	0.01	0.134378	0.41906
RP11-345K20.2	0.215832	0.531422	0.285599	0.730525	0.135912	0.105961
RP11-66D17.5	0.218324	0.430047	0.288896	1.18234	0.824891	0.750291
SRGAP2C	0.219041	0.345168	0.0386461	0.415178	0.496561	0.602205
RP4-549L20.3	0.22036	0.434056	0.0971967	0.447511	0.693818	0.432735
RP11-2C24.6	0.221912	0.273196	0.293644	0.525773	0.454158	0.326837
RP11-451M19.3	0.222329	0.175174	0.392261	0.240805	0.280008	0.523923
FAM131C	0.22309	0.247182	0.344403	0.90611	0.450854	0.575002
ZNF487	0.223909	0.308733	0.177772	0.727549	0.479395	0.46169
FAM231D	0.224369	0.662932	0.0659769	0.405026	0.0941924	0.514044
RP11-96B5.3	0.224547	0.110576	0.792349	0.608019	0.848403	0.11024
RP6-206I17.3	0.225082	0.443358	0.397118	0.9142	0.425212	0.331506
ATAD3C	0.225787	0.0503495	1.23059	0.01	0.29968	0.724705
RP11-119F7.5	0.226553	0.486824	0.526895	0.223073	0.311266	0.343784
RP11-351I24.3	0.227246	0.01	0.01	0.307664	0.2862	0.669387
GNG2	0.227358	0.394468	0.540996	0.430667	1.02568	1.27656
RP11-168O16.1	0.228742	0.39793	0.16696	0.256268	0.588991	0.49118
U3.41	0.232843	0.01	0.01	0.630483	0.01	0.01
CILP	0.23347	0.324007	0.205959	2.48562	1.24298	1.34419
RP11-206L10.10	0.23516	0.115802	0.622349	0.318378	0.148084	0.34635
MTSS1L	0.236714	0.167858	0.200468	0.538411	0.45315	0.399771
MYCL	0.236775	0.414627	0.231361	1.28166	0.725091	0.864955
RP11-732A19.8	0.236928	0.233346	0.313514	1.1227	0.596788	0.697908
CTD-2036P10.3	0.237523	0.1154	0.372113	0.698001	0.265625	0.230098
RP11-84G21.1	0.238322	0.508557	0.280319	0.107553	0.450224	0.351007
RP11-302B13.1	0.238674	0.117557	0.01	0.592546	0.546773	0.213902
RP11-242D8.3	0.238723	0.235114	0.631779	0.01	0.300655	0.468797
RP4-647C14.3	0.243332	0.419392	0.214658	0.494162	0.689532	0.0597308
SLC44A3	0.243987	0.01	0.0962746	1.57606	1.53102	0.01
RP11-208K4.1	0.244064	0.400624	0.0717683	2.42318	3.8935	0.958572
LINC00910	0.245331	0.306055	0.230851	2.76791	1.93626	1.83074
RP11-188D8.1	0.246611	0.566727	0.362586	0.222588	0.414119	0.322858
RP11-135A24.4	0.246826	0.364641	0.217741	0.835431	0.466289	0.242354
GREB1L	0.247576	0.233205	0.653843	0.356154	0.150996	0.335208
RILP	0.248624	0.251212	0.0654105	1.03464	0.999078	0.506992
TBX6	0.249343	0.446904	0.156051	0.538421	0.562889	0.597029
ROCK1P1	0.250091	0.208416	0.135767	0.729277	0.387657	0.377785
RP11-219B17.1	0.250756	0.101574	0.671763	0.147281	0.01	0.0619243
RP11-819C21.1	0.251178	0.326093	0.412945	0.355522	0.33072	0.504466
RP11-1391J7.1	0.252275	0.383985	0.384401	0.77625	0.866516	0.698077
PLA2G1B	0.252316	0.01	0.0838177	0.797079	0.299158	0.412906
RASSF8-AS1	0.252351	0.849979	1.01156	0.63245	0.695542	0.01
RP11-252K23.2	0.252766	0.124472	0.668942	0.171107	0.47751	0.248186
RP11-383C5.4	0.253153	0.01	0.924299	0.131405	0.232554	0.01
AC156455.1	0.253568	0.104261	0.186774	0.644957	0.199988	0.311831
HES7	0.253664	0.0905836	0.01	1.85086	2.18077	1.96036
RP11-574F21.2	0.254581	0.585041	0.374303	0.804234	0.320626	0.833229
AC100830.4	0.255959	0.25209	0.37633	0.577563	0.322363	0.0837741
RAPGEF3	0.256301	0.222012	0.117023	0.544728	0.35631	0.277649
HIST2H3A	0.256887	0.309226	0.57913	0.656944	0.287583	0.560518
RP5-1050D4.5	0.257353	0.253462	0.378379	0.464566	0.324118	0.505381
AC006449.1	0.25829	0.635964	0.455709	1.22393	0.325298	0.126806
CHRNB4	0.259235	0.510631	0.304917	0.350973	0.435317	0.169692
CKB	0.259396	0.13202	0.320329	0.711012	0.27417	0.0603089
MRPL35P3	0.25971	0.76735	0.770083	0.29493	0.327086	0.382507
SNORA23	0.25971	0.511566	0.229107	0.01	0.01	0.01
BMS1P18	0.260784	0.128421	0.25846	0.35307	0.574769	0.320075
AC135178.1	0.261433	0.54071	0.276753	0.424739	0.526811	0.231028
C14orf79	0.261452	0.503215	0.28166	0.159485	0.218665	0.291022
RP3-426I6.6	0.263327	0.129673	0.01	0.01	0.01	0.646391
RP11-333J10.3	0.266294	0.196701	0.176186	0.270397	0.670756	0.0653674
DNASE1L2	0.266434	0.473261	0.399098	0.223357	0.525736	0.148803
LINC00505	0.267046	0.657522	0.235578	0.723096	0.672651	1.04883
RPL13AP5	0.268915	0.684596	0.665855	0.625143	1.06998	0.834182
TMEM9B-AS1	0.269329	0.442072	0.554381	0.01	0.395733	0.264449
MGP	0.274062	0.802527	0.263739	0.0922104	0.175657	0.01
DRD4	0.275009	0.37242	0.576182	0.279247	0.519531	0.573807
RP11-552M11.4	0.275203	0.411331	1.60465	0.01	0.366549	0.398069
CTD-2010I16.1	0.27561	0.01	0.121567	0.653	0.260334	0.405926
AL049840.1	0.2757	0.301702	0.351307	0.539159	0.308644	0.54141
GSTM2	0.276494	1.1255	0.691901	0.656926	1.37235	1.00301
BMF	0.277398	0.01	0.0435925	0.389288	1.00841	0.470719
SNORD109A	0.277498	0.819908	0.979195	0.500932	0.698978	0.272471
RP11-196G11.1	0.277662	0.0839875	0.327605	0.638147	0.458363	0.129729
HID1	0.277839	0.529056	0.207897	0.575703	0.669983	0.464304
CDC14A	0.27784	0.216004	0.242884	1.67969	1.07696	0.911049
RP11-134G8.7	0.278042	0.547677	0.367918	0.188218	0.01	0.273005
RP11-209D14.2	0.279451	0.314544	0.387391	1.18908	1.05585	1.17595
SLC6A12	0.279892	0.385847	0.103115	0.572203	0.367794	0.444824
GAPDHP21	0.280795	0.414825	0.536699	0.633604	0.707283	0.275708
POLR2KP1	0.281352	0.277099	0.744596	0.01	0.354343	0.01
RNF157-AS1	0.283232	0.823946	0.754912	0.397453	0.4823	0.42973
C1QL3	0.284399	0.2801	0.234161	0.539059	0.382059	0.465412
GSTM1	0.284987	0.400969	0.179572	0.544887	0.92294	0.1502
AL162407.1	0.286787	1.42433	0.843907	0.01	1.39816	1.41542
LYSMD2	0.28752	0.244732	0.593186	0.218285	0.22482	0.469993
AC129492.6	0.288214	0.464493	0.439163	0.425681	0.560978	0.411626
CYP17A1-AS1	0.288801	0.284435	0.50954	0.260668	0.121242	0.283569
RP11-809N8.5	0.289983	0.285598	0.255812	1.57041	0.730425	0.854188
RP11-110I1.13	0.290875	0.716193	0.1283	1.18143	0.91584	0.285605
ANG	0.291051	0.446787	0.141335	0.557107	0.757407	0.36471
HIST2H2AA3	0.291173	0.191181	0.214052	0.591321	0.244475	0.190599
DAPK2	0.291681	0.706167	0.525393	0.017088	0.01	0.339962
RHOT1P1	0.291773	0.143681	0.257391	0.79005	0.5512	0.85946
RNU1-59P	0.291773	1.14945	3.0887	0.79005	1.46987	1.43243
RP11-676J12.8	0.291773	0.287361	0.343188	0.131675	0.734934	0.190991
KRT81	0.294041	0.072399	0.01	2.18953	0.987531	0.601489
RP11-109P14.10	0.294806	0.580697	0.520134	0.266087	0.247524	0.01
RP11-111M22.4	0.294806	0.387131	0.953578	0.665219	0.371287	0.57893
BMS1P17	0.29568	0.128776	0.461382	0.531071	0.247011	0.128384
SNORD3D	0.296811	0.221152	0.01	0.502308	0.280359	0.364292
PHLDB1	0.297679	0.474435	0.544838	0.582667	1.06169	0.815741
RP11-382D12.2	0.297902	0.537897	0.350398	0.201662	0.01	0.292505
RPS4XP16	0.29872	0.262773	0.632574	0.485404	0.16422	0.645283
DYX1C1	0.29947	0.582294	0.401085	0.209938	0.12618	0.16157
CTD-2302E22.5	0.299871	0.295337	0.42987	0.35524	0.472083	0.515267
RP5-1061H20.4	0.300109	1.0345	1.05898	0.406311	1.1339	0.73668
RP11-593F23.1	0.301193	0.276863	0.265701	1.57674	0.733373	0.611188
RP11-782C8.3	0.301705	0.693336	0.621025	0.953103	1.39325	0.987465
HRK	0.302105	0.530742	0.39427	0.364796	0.421612	0.304649
MEIG1	0.30251	0.296838	0.666804	0.409562	0.499632	0.519576
RP11-335O4.3	0.304164	0.119826	0.107329	0.576523	0.0766147	0.119462
AP006621.8	0.305607	0.344517	0.53919	0.6656	0.01	0.586352
CUZD1	0.305751	0.0908507	0.0140945	0.0894224	0.01	0.753547
RP11-670E13.2	0.305936	0.301311	0.539772	0.931952	0.385305	0.97628
SLC5A12	0.306053	0.160576	0.297128	0.328562	0.404557	0.600137
WASH4P	0.306367	0.689207	0.265987	0.463404	0.521704	0.010651
IGHA2	0.308936	0.956262	0.350398	0.0597517	0.222333	0.130002
RP3-465N24.5	0.308936	0.405687	0.272532	0.139421	0.778165	0.303339
RP11-192H23.7	0.309336	0.373664	0.348534	0.871076	0.633294	0.564266
MAP1LC3B2	0.309778	0.122038	0.21862	0.671044	0.546201	0.1825
RP11-299G20.2	0.310248	0.233661	0.466882	0.963617	0.735501	0.680932
CLEC4A	0.311095	0.275747	0.01	0.290847	0.270594	0.936518
PTPRU	0.312527	0.226986	0.332957	0.294695	0.561602	0.597586
RP5-1092A11.5	0.313443	0.432185	0.663619	0.678982	0.315807	0.800187
TOB1-AS1	0.314879	0.310121	0.586418	0.238784	0.296167	0.446589
TSPAN10	0.31515	0.41739	0.298116	0.240603	0.62795	0.526186
SLC12A6	0.317129	0.597253	0.561147	1.22149	0.646999	1.02529
RP11-147I3.1	0.318088	0.01	0.570256	0.876262	0.502302	0.135569
PTGS2	0.319357	0.44314	0.279108	0.610613	0.580255	0.514058
KCNJ11	0.32041	0.415278	0.190998	0.594018	0.629188	0.549551
LRRC46	0.320453	0.258307	0.314521	0.549698	0.278714	0.27906
SNORA12	0.321545	0.633368	0.01	0.01	0.01	0.01
CTD-2574D22.2	0.32191	0.237783	0.354972	0.108957	0.540564	0.131699
RNF223	0.323067	0.587414	0.569996	0.336457	0.40688	0.195209
RP11-727A23.5	0.323748	0.66243	0.12674	0.430176	0.180941	0.688694
ADAM11	0.324115	1.15091	0.455052	0.335914	0.916048	0.500504
EFNA1	0.324531	0.182438	0.25912	1.10896	1.28419	0.491731
SPATA13	0.324609	0.656371	0.484974	0.444491	0.886826	0.429445
LINC01037	0.32598	0.481578	0.63325	0.220669	0.01	0.01
RP11-269F19.2	0.32598	0.505059	0.143784	0.551673	0.72787	0.0800187
RP11-21A7A.3	0.328815	0.404805	0.0725172	0.333882	0.724708	0.242144
RP11-77H9.8	0.332088	0.01	0.097652	0.599476	0.975895	0.543453
DLG2	0.333413	0.874709	0.745174	0.925138	0.746028	0.83711
AC025262.1	0.335228	0.66032	0.01	0.01	0.01	0.329155
RP11-1O10.1	0.335228	0.66032	0.369658	0.453858	0.422196	0.329155
RP11-396C23.2	0.335228	0.01	0.0985754	0.01	0.179457	0.511591
AL592494.5	0.335594	0.21611	0.182184	0.961134	0.764034	0.494272
VAV3	0.336507	0.352137	0.307777	0.939451	0.880195	1.43814
ATF3	0.336547	1.00093	0.011519	0.983291	0.74053	1.56021
LOH12CR2	0.338062	0.575096	0.244003	0.540912	0.232235	0.271585
SEC63P1	0.338159	0.259036	0.530332	0.508697	0.331246	0.516496
RP11-766H1.1	0.338428	0.666624	0.199033	0.916382	0.568302	0.221532
RP5-850O15.4	0.338833	0.66742	0.149453	0.01	0.213368	0.01
AC005519.4	0.339471	0.268302	0.286336	0.444552	0.700534	0.454483
RP11-631N16.2	0.340664	0.503271	0.601043	0.691827	0.643563	0.585362
ARHGAP5-AS1	0.343761	0.440133	0.424555	1.21007	0.562826	0.5063
RP11-455F5.3	0.343761	0.338564	0.303254	0.27149	0.288628	0.590684
C1orf167	0.344011	0.0677621	0.01	0.1863	0.606561	0.0669684
RP4-612B15.3	0.344298	0.290651	0.173558	0.532729	0.247782	0.193177
HERC2P5	0.344336	0.448189	0.504858	0.293311	0.421913	0.477527
RP11-258F1.1	0.345758	0.193186	0.411645	0.873213	0.319416	0.311281
RP11-73M18.9	0.346026	0.340795	0.0610503	0.655869	0.087159	0.679515
HMGN2P5	0.34628	0.511566	0.01	0.01	0.436114	0.340006
NBPF24	0.34663	0.232078	0.623809	0.37544	0.348467	0.245056
PKD1P5	0.348463	0.481188	0.475251	0.524763	0.346293	0.325179
C17orf72	0.350306	0.388412	0.242394	0.51856	0.265687	0.31554
ECM1	0.351026	0.388158	0.26043	0.172673	0.531597	0.171711
SRP68P1	0.351429	0.173058	0.465027	0.713688	0.2213	0.517593
RP11-141J13.3	0.352083	0.43345	0.310595	0.953356	0.01	0.777836
RP11-686D22.4	0.352083	0.43345	0.62119	0.238339	0.110856	0.432131
CAPN5	0.352267	0.356924	0.182976	0.850878	0.66899	0.351527
RP3-395M20.8	0.352826	0.101804	0.17369	0.793964	0.47899	0.541322
RP11-73M18.10	0.353399	0.174028	0.311756	0.358845	0.778892	0.173499
RP11-80H5.7	0.354326	0.34897	0.250059	0.575658	0.01	0.278326
RP11-864N7.2	0.355392	0.583365	0.418019	0.481158	0.298394	0.58159
SNORA9.3	0.355392	0.350019	0.01	0.01	0.01	0.697908
RP1-286D6.5	0.356061	0.526017	0.235578	0.120516	0.560543	0.611819
LINC00853	0.357543	0.915557	0.126165	0.387256	0.4503	0.421279
CASC10	0.360628	0.318434	0.351043	0.774461	0.532493	0.439566
SAMD11	0.361608	0.612893	0.304323	0.671388	0.62455	0.402235
AC010536.1	0.3622	0.392397	0.415376	0.465857	0.501782	0.373421
RP11-815I9.5	0.363593	0.01	0.01	0.01	0.01	0.71401
SNORA31	0.363593	1.14989	0.01	0.984524	0.01	0.01
RP11-161H23.10	0.365279	0.287806	0.128895	0.692362	0.368035	0.502127
EMBP1	0.366412	0.618639	0.323236	0.283473	0.593318	0.41117
MLK4	0.369031	0.45022	0.427803	0.774506	0.804223	0.260545
DBIL5P	0.370792	0.434745	0.342271	0.694508	0.615594	0.683102
BMS1P1	0.37136	0.354316	0.481163	0.2671	0.482317	0.535554
PDE1B	0.371832	0.64129	0.529788	0.73003	1.41207	0.598777
SEPT1	0.37298	0.354769	0.252788	0.460132	0.37233	0.693886
EPHA10	0.373116	0.514861	0.537753	0.448088	0.647419	0.35116
CAMK1D	0.373268	0.615126	0.139071	0.255316	0.51595	0.493061
EEF1A1P11	0.374326	0.502727	0.360237	0.645008	0.514295	0.467784
FGD4	0.374921	0.367234	0.3159	0.498113	0.505532	0.474198
RP11-25I15.1	0.375136	0.738929	0.661863	0.01	0.708686	0.92085
RP11-497H17.1	0.375136	0.554197	0.165466	0.888806	0.590572	0.644595
RP11-351D16.3	0.375384	0.616182	0.800281	0.381169	0.433372	0.430015
RP1-178F15.5	0.375384	0.550727	0.244834	0.01	0.521767	0.01
RUSC1-AS1	0.375595	0.388837	0.433286	0.547626	0.524697	0.283685
RP11-320P7.1	0.375733	0.222031	0.198875	0.01	0.189283	0.590281
RP11-98D18.15	0.375733	0.740104	0.596624	0.305218	0.56785	0.516496
GPRC5A	0.377306	0.61926	0.367366	3.8284	3.97307	3.18595
RP11-122K13.12	0.377533	0.669286	0.599483	0.817815	0.380381	0.667249
RP11-473M20.16	0.379148	0.062236	0.278726	0.427768	1.03461	0.310233
HPCAL4	0.379617	0.469744	0.343471	0.47442	0.760057	0.611675
RPL7P9	0.379656	0.249277	0.558198	0.771012	1.67352	0.994075
CCDC19	0.380818	0.204116	0.564116	0.224814	0.219149	0.12353
CTD-3199J23.6	0.380956	0.953057	0.313278	0.63994	0.198432	0.01
GALR2	0.381187	0.853236	0.580829	0.750663	0.872868	0.816613
RPL12P37	0.381957	0.188091	0.168474	0.517123	0.841833	0.375037
ASPHD1	0.383169	1.14405	0.325754	0.188275	0.547586	0.610993
TMEM92	0.383363	0.203961	0.790514	1.08116	0.663865	0.587754
RPL32P29	0.384522	0.488777	0.0187964	0.507073	0.923476	0.0269713
RP11-92G12.3	0.38533	0.442755	0.509886	0.260845	0.647061	0.693641
SEMA6C	0.38574	0.572923	0.592836	0.599787	0.379225	0.565914
LINC00324	0.385947	0.49191	0.420579	0.952841	0.943553	0.75791
NR5A2	0.387016	0.307139	0.401637	0.22211	0.515582	0.30669
SAMD15	0.387133	0.302851	0.37404	0.449256	0.394697	0.633534
RP11-822E23.8	0.387313	0.186554	0.0113582	0.524781	0.41339	0.216005
TGIF1	0.387539	0.01	0.111651	0.652305	0.01	0.01
RP11-783K16.13	0.38789	0.491176	0.439949	0.97529	0.907251	0.380863
ZNF648	0.388604	0.816488	0.502791	1.01717	0.832012	0.610502
HBBP1	0.388681	0.30694	0.183285	0.281292	0.261669	0.891498
NFYAP1	0.38903	0.526829	0.428985	0.26335	0.306222	0.334235
RP11-206L10.3	0.38903	0.421463	0.523362	0.487197	0.538951	0.43928
RP11-686G8.2	0.389832	0.863862	0.343896	0.395839	1.22741	0.669847
C11orf80	0.389904	0.518633	0.0426106	0.167686	0.0326944	0.0373569
RP11-799B12.4	0.390432	0.261658	0.41141	0.793219	0.254244	0.456812
PGF	0.390797	0.0924531	0.0618468	0.01	0.498223	0.618232
RP11-259G18.1	0.391446	0.289146	0.51798	0.264986	0.369749	0.192177
CXCL16	0.392192	1.1583	0.665408	0.38849	0.728894	0.461052
RP11-336K24.12	0.394441	0.604298	0.618598	1.95809	1.13153	1.37705
GALNT6	0.394575	0.468316	0.572493	1.63918	1.37838	1.57465
ZMIZ1	0.394624	0.374312	0.298373	0.797169	0.670548	0.405926
RP11-126K1.8	0.396093	0.26007	0.582366	0.715017	0.665135	0.518557
RP11-613F22.5	0.39776	0.391747	0.409371	0.359013	0.667934	0.520739
RP11-727F15.9	0.398502	0.279469	0.351544	0.577183	0.321769	0.716259
RP11-214K3.19	0.399441	0.01	0.01	0.36053	0.670756	0.26147
RP11-53I6.3	0.399722	0.393679	0.528931	0.270588	0.01	0.294361
RPS7P1	0.401111	0.01	0.01	0.0132381	0.606206	0.01
CHMP4BP1	0.401932	0.316684	0.425483	1.08833	0.708686	0.63144
ATP1B2	0.402653	1.50598	0.978626	0.446517	1.61937	1.19226
RP5-1021I20.5	0.403131	0.595555	0.800163	0.682239	0.507715	0.0989571
RP11-872J21.3	0.406397	0.49262	0.275776	0.338593	0.590572	0.30695
BMS1P2	0.407028	0.335034	0.130747	0.479315	0.544674	0.199378
FRMD4A	0.407053	0.230913	0.50071	0.856388	0.645001	0.936861
RP11-297D21.4	0.407475	0.334429	0.23964	0.275836	0.76978	0.333411
CASKIN2	0.407645	0.495156	0.415987	0.278178	0.588986	0.459295
MIPEPP3	0.40865	0.536629	0.240331	0.184421	0.34311	0.01
HOXB13	0.409003	0.617657	0.529185	0.258413	0.824177	0.334662
EEF1DP3	0.409854	0.309378	0.554224	1.35255	1.41671	0.68755
COLGALT2	0.409963	0.499001	0.582626	0.556144	0.838899	0.43968
RP11-449H11.1	0.41067	0.587006	0.01	0.540024	0.408223	0.391646
RP11-295P9.12	0.411019	0.134935	0.483448	0.01	1.20785	0.269048
RP11-304M2.5	0.411735	0.567714	0.581148	0.222976	0.622261	0.01
RP11-512F24.1	0.413415	1.13101	0.769922	1.36819	1.15704	0.676543
RP11-666A8.8	0.414624	0.326685	0.346209	0.41946	0.41775	0.65138
RP11-277B15.3	0.41584	0.61433	0.244559	0.65683	0.523721	0.204153
CBLN3	0.415857	0.444327	0.331098	0.900814	0.685115	0.54679
DNHD1	0.416497	0.523494	0.207676	0.134228	0.370113	0.215094
TBX3	0.416637	0.604171	0.306743	0.758239	0.193852	0.632117
RP11-627G1.1	0.417677	0.685605	0.73692	0.75398	1.05207	0.478462
RP11-466F5.8	0.41771	0.346438	0.523642	0.178588	0.359947	0.323797
CCDC144B	0.41826	0.465749	0.617906	0.508007	0.413462	0.458197
RP11-734K2.4	0.419531	0.413188	0.123365	0.757326	0.352246	0.411931
SYNGR3	0.419796	0.63553	0.596632	0.607514	0.668755	0.586637
LINC01138	0.420154	0.65567	0.328885	0.568838	1.30798	0.14817
RP11-849F2.9	0.420776	0.75976	0.0618656	0.85452	0.529937	0.413153
TMTC2	0.420787	0.32352	0.402551	0.949482	1.31039	0.993761
DUSP3	0.421664	0.393195	0.424155	0.273421	0.506797	0.433067
CTD-2147F2.1	0.422028	0.935207	1.30304	0.571375	0.797272	1.24315
GBP1P1	0.424368	0.388863	0.466877	0.609978	0.167366	0.438631
RP11-85G18.6	0.424555	0.464596	0.49937	0.574797	0.297054	0.463182
CTTNBP2NL	0.425911	0.695834	0.615172	0.615957	0.948346	0.874418
RP11-217B1.2	0.426214	0.251862	0.488788	0.230671	0.375751	0.501874
RP11-458D21.6	0.426599	0.16806	0.677394	0.231025	0.537271	0.586419
HIST2H2BF	0.427015	0.662932	1.12161	0.810051	0.460662	1.10152
RP11-353N4.5	0.42737	0.841818	0.527815	1.04149	1.07649	0.75533
OCLM	0.427757	1.15855	0.518859	0.579131	1.1448	1.05002
NUDT4P1	0.428613	0.234518	0.466713	0.515814	0.299893	0.467609
CTD-2555O16.4	0.429701	0.323627	0.356769	0.615985	0.222838	0.322642
RAB3B	0.430571	0.492926	0.483721	0.5381	0.491291	0.592602
RP4-635E18.6	0.430938	0.530717	0.770588	0.583993	0.366712	0.381198
RP11-467L19.11	0.432058	0.765947	0.381146	0.467964	0.435317	0.424231
C1orf51	0.432311	0.512044	0.147049	0.411095	1.15916	0.662129
GPR135	0.433644	0.381173	0.473627	0.670972	0.410089	0.381324
RP11-328C8.4	0.434209	0.496416	0.464837	0.685198	0.592695	0.385583
RP11-37C7.3	0.434355	0.656961	0.629498	0.441048	0.625188	0.54834
MSS51	0.434362	0.418883	0.664451	0.667207	0.501747	0.726544
RP11-592B15.9	0.43489	0.188625	0.295154	0.386769	0.404214	0.58136
RAB42	0.436312	0.758906	0.36249	0.380474	0.872702	0.54741
RP11-133N21.7	0.43685	0.860491	0.770746	0.591442	1.65054	0.343149
FOS	0.43743	0.733202	0.607731	0.933117	1.06292	1.24365
NPPA-AS1	0.439081	0.243998	0.385341	0.63021	0.270184	0.210716
RP11-164J13.1	0.43943	0.3324	0.58008	0.378595	0.496878	0.298512
GS1-279B7.2	0.439987	0.680955	0.554486	0.340394	0.158323	0.617166
GRASP	0.440207	0.0906665	0.157736	0.369366	0.341852	0.600729
RCAN3	0.441123	0.278199	0.736505	0.396463	0.298399	0.213262
DYX1C1-CCPG1	0.441129	0.572419	0.408428	0.174157	0.994938	0.402824
AC021224.1	0.441234	0.488883	0.924446	0.522705	1.38926	0.75817
PMEL	0.441399	0.01	0.34146	0.484638	0.068215	0.871003
RP11-337C18.9	0.441956	0.152346	0.545828	0.329095	0.584442	0.650924
CTD-2555C10.3	0.4423	0.377532	0.390181	0.798428	0.519909	0.69486
TAS2R14	0.443893	0.551214	0.583437	0.757733	0.54661	0.64905
RP11-492M23.2	0.444151	0.164039	0.587721	0.601327	0.629299	2.79051
PKD1P1	0.444762	0.540535	0.512897	0.57709	0.540957	0.540652
RP11-549B18.1	0.444772	1.15485	0.749055	0.43794	0.814777	0.516117
TAS2R20	0.444948	0.337093	0.513291	0.231695	0.301743	0.268854
RP11-574K11.31	0.445939	0.499061	0.507617	0.570861	0.457787	0.350937
RP11-442H21.2	0.446443	0.549617	0.393836	0.151108	0.0702829	0.109589
RP11-358L4.1	0.446759	0.352004	0.630584	0.72583	0.450129	0.438666
RPL3P4	0.446971	0.33016	0.197151	1.21029	0.01	0.329155
RP11-326K13.4	0.448171	0.411969	0.158144	0.647222	0.602069	0.440052
BMS1P4	0.448768	0.268641	0.427396	0.361346	0.601405	0.376318
RP11-442N24__B.1	0.450724	0.373017	0.324526	0.512773	0.01	0.213211
RP11-386I14.4	0.452317	0.668218	0.199509	0.01	0.854492	1.33237
LEPR	0.45307	0.241387	0.536248	0.396735	0.531824	0.284423
NBPF20	0.454897	0.523667	0.370706	0.589634	0.49629	0.496654
ABHD17AP2	0.455953	0.399164	0.715068	0.548716	0.574241	0.696412
KIAA1107	0.456112	0.183227	0.511798	0.422175	0.385951	0.179348
FMO4	0.456368	1.03459	0.773555	0.918198	0.966107	0.881483
RP11-1070N10.7	0.456372	0.01	0.0575136	0.706141	0.01	0.064015
MTATP8P1	0.456687	0.449783	0.805746	0.30915	0.575165	1.12104
RP11-855A2.5	0.456687	1.2369	0.805746	2.4732	2.58824	1.68155
RP11-298J20.4	0.456843	0.342847	0.01	0.231169	0.568425	0.393369
RP5-973M2.2	0.458348	0.394991	0.353796	0.387843	0.288628	0.5063
PMF1-BGLAP	0.459064	1.00291	1.54465	1.29855	1.10013	1.36462
ST5	0.459186	0.736054	0.486497	1.23941	1.32308	0.722091
AMIGO1	0.459907	0.0731933	0.364517	0.786182	0.0832785	0.470516
RP11-77H9.5	0.46227	0.11382	0.509748	0.938788	0.01	0.340422
RP11-686D22.8	0.462551	0.539568	0.696395	0.01	0.442052	0.0824364
RP11-477H21.2	0.462755	0.325542	0.699816	1.16353	0.749324	0.519282
CTD-2313J17.5	0.46287	0.509504	0.288231	0.516081	0.411495	0.534687
RP11-268J15.5	0.462899	0.329262	0.453726	0.775132	0.712542	0.745595
LINC00115	0.46416	0.336842	0.452567	0.429969	0.369206	0.551698
PARD6A	0.464317	0.715706	0.455366	0.962209	0.736986	0.84605
HIST2H4A	0.464742	0.76286	0.819957	0.41947	0.195103	0.228161
RPL7AP6	0.465113	0.801643	0.410306	0.86581	0.805444	0.285426
ANXA9	0.465941	0.280437	0.228354	0.665874	0.521618	0.559167
SIRT4	0.466069	0.497275	0.644523	1.10425	0.929379	1.14314
LIPT2	0.466131	0.55035	0.903391	0.431991	0.532898	0.186399
FAM106CP	0.466145	0.734557	0.24673	0.631105	0.704493	0.823861
KCNA2	0.468866	0.80528	0.507558	0.291708	0.493583	0.622944
VPS9D1	0.469582	0.510519	0.643395	0.454242	0.988586	1.03342
RP11-529K1.2	0.471612	0.367382	0.01	0.574455	0.467266	0.877032
AURKAPS1	0.471648	0.384221	0.857964	1.12597	0.595447	0.991565
RP11-804A23.2	0.471728	0.836273	0.832283	0.766396	0.950573	0.463182
RP11-34P13.13	0.472308	0.429386	0.544854	0.541072	0.823623	0.428079
RP5-1011O1.2	0.477446	1.05801	1.15826	1.45441	0.450982	0.234398
RP11-423O2.2	0.478251	0.706531	0.773476	0.539579	0.501936	0.626116
RP11-326C3.13	0.479059	0.39318	0.422609	0.324294	0.603341	0.391984
RP11-455F5.5	0.479059	0.01	0.422609	0.648588	0.01	0.627174
HIST2H2BD	0.479383	0.566562	0.338315	0.649027	1.32825	0.0941397
FCER1G	0.47987	0.787691	0.56443	0.649288	0.503592	0.863604
RP11-203M5.8	0.480357	0.189238	0.508505	0.390207	0.120995	0.282993
CTD-2531D15.5	0.480683	0.31561	0.0706735	0.433858	0.908079	0.235987
RP3-467L1.6	0.481091	0.592272	0.2122	0.814173	0.30295	0.590469
RP11-1017G21.5	0.481871	0.172577	0.270511	0.01	0.551711	0.215064
RP11-650L12.2	0.482766	0.540303	0.871115	1.06954	1.5753	0.71103
LA16c-313D11.12	0.48472	0.58651	0.366517	0.281251	0.453493	0.339956
CHRNA10	0.485624	0.406886	0.514518	0.580029	0.52031	0.429509
ANKRD20A5P	0.485682	0.919911	0.797509	1.09174	1.38367	1.13773
PDCD4-AS1	0.486038	0.299181	0.535956	0.575782	0.229549	0.29827
RP5-1092A3.4	0.486038	0.574427	0.36445	0.493527	0.734556	0.453371
C16orf86	0.486348	0.01	0.60611	0.319734	0.20539	0.298795
AL590822.2	0.486538	0.287509	0.429206	0.526971	0.183828	0.238862
RP11-190J1.3	0.48729	0.639898	0.14329	0.01	0.204569	0.01
RP11-841O20.2	0.488129	0.480749	0.287073	0.550723	0.614764	0.239643
C11orf35	0.489053	0.513776	0.416573	0.610442	0.857189	0.460729
RPS10P7	0.489415	0.811746	0.681701	0.576954	0.486618	0.581717
FERMT2	0.489694	0.748402	0.307601	1.24801	1.52713	1.08825
ACACB	0.490416	0.615888	0.499298	0.420767	0.342602	0.425993
OR4C6	0.491435	0.528006	0.630584	0.665344	0.73146	0.877332
RP11-421L21.2	0.4931	0.277511	0.248569	0.190742	0.354871	0.553334
TIAF1	0.494578	0.604905	0.476155	0.78817	0.788942	0.704477
RP5-930J4.4	0.495809	0.569699	1.09346	1.67817	1.24887	0.892517
RP11-1070N10.5	0.496388	0.0271602	0.0243275	0.560041	0.01	0.0270775
TPH1	0.49678	0.507049	0.521089	0.328127	0.503067	0.488065
RP11-496I2.5	0.497549	0.623671	0.478822	0.36743	0.227865	0.355298
NHLH1	0.497937	0.544899	0.406724	0.749052	0.836155	0.416485
OR8G5	0.499461	0.313033	0.320441	0.553262	0.619265	0.534995
SCG5	0.500621	0.01	0.538189	0.395431	0.498188	0.604253
APITD1-CORT	0.500647	0.01	0.200542	0.01	0.213299	0.495202
ZNF624	0.501281	0.491896	0.471864	0.38873	0.338882	0.306706
AC139099.3	0.501709	0.468126	0.279536	0.357509	0.365825	0.259279
RP11-17E13.2	0.501952	0.0823939	0.295203	0.01	0.210724	0.328572
NHLRC4	0.502021	0.520038	0.362126	0.951825	0.407478	0.813873
AC091132.2	0.502842	0.01	0.01	0.01	0.01	0.01
ITGB4	0.50301	0.0863107	0.228609	0.897293	0.427327	0.120775
CIITA	0.503496	0.533876	0.4574	0.161224	0.176979	0.127438
EEF1A1P4	0.504632	0.364468	0.474846	0.501021	0.296589	0.462457
DIP2C	0.505236	0.628371	0.644424	0.672853	0.444926	0.490373
RP4-730K3.3	0.505531	0.435652	0.0557452	0.342214	0.238755	0.0620466
PRKAA2	0.505693	0.707228	0.526403	0.547718	0.611409	0.417087
ACTA1	0.506166	0.405891	0.251692	0.429166	0.319408	0.498037
RP11-244H3.1	0.506344	0.401292	0.295	0.250761	0.169842	0.472631
RP11-32D17.4	0.506434	0.415648	0.372298	0.22855	0.531514	0.497259
THEMIS2	0.508216	0.01	0.0116094	0.384161	0.01	0.210306
LINC00337	0.508249	0.643584	0.640513	0.40278	0.455786	0.56028
CTB-41I6.2	0.509161	0.334309	0.374303	0.689343	0.427502	0.58326
RP11-128A17.1	0.509344	0.100329	0.17973	0.551673	0.513186	0.01
DNM3	0.510028	0.165152	0.477435	0.768713	0.300837	0.214578
RHEBP1	0.510077	0.418638	0.374976	0.575486	0.749474	0.914603
RP11-345P4.9	0.510244	0.982218	0.654718	0.78501	0.730246	0.797046
AL672183.2	0.510444	0.100545	0.01	0.552864	0.128574	0.100239
RP11-471M2.3	0.512203	0.439785	0.579291	0.586775	0.56238	0.618983
RAB11FIP4	0.5135	0.635084	0.53665	0.345862	0.607725	0.614011
RP11-318E3.9	0.513773	0.506006	0.60431	0.231862	0.862748	0.336311
ACSM5	0.513896	0.325798	0.4378	0.149519	0.139088	0.0542182
RP11-1055B8.4	0.514761	0.536801	0.587663	0.286969	0.533898	0.445972
RP11-961A15.1	0.514893	0.101422	0.363376	0.557682	0.259388	0.101113
RP11-932O9.10	0.515876	0.889135	0.625745	0.698434	0.974564	1.01306
CNTD1	0.5159	0.455539	0.486496	0.650297	0.60493	0.611359
AC004158.2	0.517052	0.33949	0.55115	0.495852	0.271329	0.486531
RP11-452K12.7	0.517524	0.509699	0.532631	0.46711	0.325892	0.254074
LA16c-OS12.2	0.51847	0.425526	0.609834	0.584955	0.217659	0.254539
RP11-517A5.4	0.518735	0.470021	0.494218	0.702305	0.496516	0.611205
RP5-968P14.2	0.519939	0.325868	0.354428	1.1199	1.07153	0.719368
AP006621.1	0.520236	0.292783	0.917867	0.201239	0.468	0.218919
TMEM56	0.520273	0.846162	0.519391	0.544936	1.17802	0.861717
ALDH3B1	0.520484	0.477149	0.884113	0.120845	0.30812	0.453038
AP003068.9	0.521329	0.513447	0.766496	0.823453	0.547147	0.42657
RP4-816N1.6	0.521663	0.625112	0.538944	0.778516	0.207208	0.338765
MIR940	0.522289	0.428661	0.604586	0.471411	0.548155	0.256414
NBPF3	0.522586	0.471458	0.179299	0.563547	0.248192	0.431651
IFT88	0.522829	0.718952	0.358675	0.43783	0.490939	0.40149
RP11-502I4.3	0.524163	0.39477	0.435198	0.709653	0.388321	0.635765
CDNF	0.524896	0.507678	0.255101	0.534916	0.547948	0.273088
AC084117.3	0.525191	0.01	0.01	0.01	0.01	0.01
CTD-2017C7.2	0.527535	0.311736	0.0930745	0.01	0.398636	0.103596
RP11-179H18.5	0.527703	0.593972	0.532024	0.612383	0.759549	0.666185
RP11-686D22.7	0.527703	0.371232	0.731533	0.714447	0.664605	0.222062
CLEC18B	0.528326	0.199689	0.288131	0.279584	0.456364	0.387442
SLC24A1	0.528725	0.791708	0.72286	0.394931	0.734619	0.576196
KATNAL1	0.528959	0.728036	0.791972	0.432621	0.613576	0.548863
C1orf54	0.528969	0.707033	0.566631	0.557821	0.571028	0.28401
TMEM132A	0.530355	0.523097	0.0151971	0.368526	0.578852	0.305005
RP11-252A24.2	0.530561	0.390125	0.16824	0.272893	0.17633	0.334469
NBR2	0.530658	0.717067	0.920379	0.326123	0.736774	0.226476
MIR4497	0.531092	0.01	0.01	0.719034	0.01	0.01
TAGLN	0.5316	0.567831	0.115748	0.154349	0.440717	0.169964
GPA33	0.5326	0.994832	0.777667	1.09405	1.17963	1.00984
IGDCC4	0.533536	0.546552	0.318997	0.268139	0.397071	0.272444
RP11-561P12.2	0.535605	0.131877	0.472492	1.08772	0.168639	0.131476
RP11-690D19.3	0.536181	0.528075	0.570862	0.350446	0.395855	0.462929
RP11-574K11.28	0.536305	0.562005	0.485224	0.493315	0.188498	0.517245
NDUFC2-KCTD14	0.536509	0.428766	0.0383412	0.716792	0.0907964	0.530782
AC132192.1	0.537127	0.352671	0.157945	0.242402	0.901964	0.527396
GPR56	0.537197	0.01	0.231205	0.01	0.01	0.255335
MEX3B	0.537867	0.479227	0.610587	0.580444	0.476279	0.723871
AC090587.4	0.538146	0.265005	0.632977	0.728585	1.12959	0.616463
RP11-473M20.7	0.538738	0.68338	0.463709	0.482367	0.769783	0.678746
LRTOMT	0.53877	0.01	0.389687	0.0155308	0.791395	0.463222
SSSCA1-AS1	0.538876	0.303274	0.339555	0.521124	0.387815	0.377939
SMG1P1	0.539875	0.675299	0.626239	1.18926	0.900065	0.859775
TECTA	0.539997	0.54484	0.517751	0.258327	0.444391	0.55292
TMEM53	0.540126	0.0486393	0.0512647	0.01	0.0537316	0.0618418
RP4-631H13.6	0.540196	0.01	0.476542	0.01	0.01	0.01
CAPN3	0.540793	0.01	0.0455975	0.01	0.0560858	0.0152619
RP11-77P6.2	0.540991	0.517589	0.39543	0.292975	0.214135	0.409775
ASAH2	0.542748	0.57514	0.480036	0.334852	0.545111	0.465458
UBXN10	0.543008	0.660142	0.508961	0.712193	0.769365	0.73311
RP11-483I13.5	0.543301	0.29727	0.31952	0.53124	0.30411	0.266729
RPS26P15	0.543301	0.401315	0.83874	0.551673	0.855311	1.06692
OXCT2	0.543598	0.254943	0.479543	0.87615	0.619421	0.355834
C1orf213	0.545053	0.621428	0.622105	0.502505	0.420704	0.546653
HIST4H4	0.545805	0.43504	0.302825	0.466351	0.46556	0.747445
GOLGA6L5P	0.54609	0.398396	0.339003	0.465511	0.509453	0.627007
ZNF774	0.546185	0.592605	0.809575	0.33133	0.514256	0.6599
AC022532.1	0.546441	0.618907	0.578461	0.665834	0.481743	0.45606
PLD5	0.546942	0.262252	0.927004	0.0648303	0.181881	1.01752
SLC35E1P1	0.547073	0.215521	0.289565	0.296269	0.3445	0.0537163
PHYH	0.547275	0.314854	0.682416	0.01	0.569205	0.816533
METTL20	0.547559	0.546673	0.376917	0.197136	0.424042	0.179644
CTB-96E2.7	0.548147	0.53986	0.483556	0.342519	0.637248	0.538217
NPW	0.548928	0.581471	0.126249	0.104331	0.110917	0.365124
RP11-344P13.3	0.549618	0.78189	0.700344	0.661437	0.846028	0.719548
RP11-81H3.1	0.550329	0.542009	0.70125	0.579506	0.847123	0.36024
KLF6	0.550397	0.357538	0.442712	0.40502	0.284206	0.312541
RP11-589P10.5	0.55122	0.542887	0.243133	0.746286	0.520667	0.676543
RP5-956O18.3	0.55122	0.542887	0.243133	0.684096	0.809927	0.360823
CCDC24	0.551753	0.148086	0.705762	0.804057	0.729989	0.58308
RP11-810M2.2	0.553912	0.0909229	0.732962	0.374965	0.465075	0.271939
UBAP1L	0.554171	0.576687	0.600474	0.487678	0.513008	0.564504
ECHDC2	0.554478	0.227092	0.866445	0.147052	0.576138	0.455066
CEP164P1	0.554509	0.58379	0.759054	0.673076	0.674284	0.469366
RP11-996F15.2	0.556084	0.567237	0.385438	0.510877	0.400199	0.643512
CORO7-PAM16	0.556165	0.248732	0.609811	0.633594	0.397723	1.16985
CD82	0.557419	0.68807	0.409429	1.54761	1.8795	1.37543
RP11-284F21.9	0.557465	0.43345	0.504717	0.715017	0.646659	0.677005
RP11-486O12.2	0.55751	0.549081	0.727031	1.01734	0.702144	0.499809
RNF43	0.558332	0.611538	0.321201	0.239091	0.25916	0.179956
FRMD5	0.558582	0.845786	0.728066	0.551591	0.874372	0.650068
TBC1D4	0.559208	1.09975	1.14485	0.967301	2.13971	1.60089
RP11-469A15.2	0.559375	0.183639	0.328973	0.252442	0.352246	0.18308
RP1-43E13.2	0.559375	0.275459	0.0822434	0.378663	0.352246	0.457701
RPL21P1	0.559375	0.918196	0.657947	0.757326	0.821908	1.00694
SYDE2	0.559787	0.495313	0.339711	0.246296	0.26152	0.570506
AC025335.1	0.560702	0.570632	0.544094	0.379561	0.40016	0.550544
LRRC23	0.561756	0.808276	0.415189	0.493206	1.02472	0.01
TCF7L2	0.562391	0.454006	0.813127	0.715168	0.432423	0.49939
OAZ3	0.562529	0.655322	0.055508	0.34258	0.209824	0.876305
RP11-419C5.2	0.562848	0.448109	0.505955	0.248574	0.581445	0.399283
CLCF1	0.563911	0.277692	0.293962	0.485849	0.616479	0.480334
RP11-533E19.5	0.564047	0.185173	0.199033	0.305461	0.331509	0.443063
RP11-278C7.1	0.564384	0.50953	0.414899	0.827783	0.592335	0.600339
RP11-324I22.3	0.564384	0.416889	0.373409	0.191027	0.355401	0.01
CDH24	0.564495	0.409533	0.343516	0.662947	1.03151	1.03856
RP1-193H18.2	0.5663	0.706468	0.616135	0.357794	0.736988	0.852596
GPR161	0.566371	1.03282	1.06156	2.734	3.86843	3.07192
LA16c-325D7.2	0.566922	0.628145	0.812693	0.479715	0.356999	0.834978
EFCAB2	0.567584	0.0310894	0.351595	0.01	0.216985	0.184393
PCNXL2	0.568837	0.538386	0.553818	0.5869	0.739334	0.51476
RP11-110I1.14	0.569484	1.23392	0.703329	0.925215	0.573779	0.559167
RP11-982M15.2	0.570343	0.772365	0.503136	0.386088	0.628518	0.350006
RP11-261C10.7	0.5704	0.524325	0.603824	0.308901	0.574703	0.560067
FOXN3-AS1	0.570541	0.259346	0.735608	0.653607	0.552736	0.430927
SLC29A2	0.570881	0.42215	0.0479549	0.412945	0.437618	0.251037
RP5-1071N3.1	0.572011	0.676035	0.655989	6.40198	4.58659	4.66168
C1QL4	0.572242	0.56359	0.868275	1.05365	1.61436	1.1687
RP13-820C6.2	0.572935	1.12855	0.58966	0.646404	0.360786	0.375037
RP4-595K12.2	0.573321	0.125479	0.337176	0.517472	0.320914	0.562935
RP11-154J22.1	0.573432	0.480854	0.578127	0.250077	1.06713	0.241304
USP43	0.573839	0.45171	0.495667	1.22245	1.25277	0.585824
RP11-5A19.5	0.574363	0.889662	0.768599	0.627459	0.579277	0.753665
RP11-727A23.4	0.574518	0.154318	0.322521	0.0707116	0.0657786	0.410262
ZDHHC1	0.575201	0.211083	0.24444	0.218836	0.174488	0.226726
RP11-592B15.3	0.575363	0.512456	0.929612	1.00997	0.603209	0.572834
TNFRSF12A	0.575436	0.940269	0.409212	1.01967	0.633907	0.430391
CNTF	0.575892	0.962526	0.79592	0.890063	0.74111	0.835093
RNU1-2	0.576429	0.01	0.01	0.01	0.01	0.01
RNVU1-7	0.576429	0.01	0.254252	0.780415	0.01	0.01
CTRL	0.576592	0.38657	0.402946	0.711058	0.0922813	0.375917
SYT14	0.576717	0.01	0.0378997	0.053524	0.01	0.0247638
FAM174B	0.577838	0.416866	0.305729	0.312807	0.029839	0.340422
TAS1R3	0.578276	0.515292	0.425112	0.466021	0.346808	0.310938
RP11-410D17.2	0.578444	0.73247	0.656078	1.34253	1.1448	1.05479
BEND3P3	0.578781	0.0950052	0.595677	0.3918	0.607445	0.284148
RP11-192H23.4	0.579705	0.575738	0.795079	0.634281	1.03075	0.3397
PSTK	0.580263	1.33698	0.632026	0.103174	0.584464	0.989218
RP11-739L10.1	0.580474	0.326685	0.146307	0.449081	0.313314	0.244268
TEN1-CDK3	0.580806	0.443414	0.932794	0.406584	0.382529	0.907304
RP11-1212A22.1	0.580969	0.287509	0.620748	0.576335	0.490187	0.536988
RP5-940J5.6	0.581154	0.784355	0.835467	0.786812	0.867463	1.01445
PRSS27	0.58121	0.55684	0.25928	0.458422	0.471632	0.338246
RP11-173P15.5	0.581494	0.490888	0.146564	0.44987	0.73235	0.407828
ADAMTSL4	0.582816	0.163123	0.577826	0.34403	0.98635	0.334498
PAOX	0.582832	0.522161	0.468508	0.304296	0.5297	0.49984
hsa-mir-6080.1	0.583475	0.907154	1.01743	1.12007	0.472496	1.14797
RP11-64C12.3	0.585212	0.266015	0.158845	0.365675	0.144288	0.435593
CTC-524C5.2	0.585427	0.456398	0.387371	0.363308	0.675775	0.598781
RP11-672L10.6	0.58717	0.192764	0.69064	1.19244	0.01	0.480444
ANKRD42	0.58758	0.794919	0.861118	0.832067	0.792858	0.807725
SPATA21	0.587737	0.578852	0.668264	0.601215	0.789561	0.48732
RP1-89D4.1	0.5879	1.04222	0.311174	0.477567	0.444251	0.4618
GOLGA6L3	0.587946	0.415895	0.347685	0.838512	0.957296	0.746333
LA16c-390E6.5	0.588737	0.165667	0.519362	0.284671	0.423698	0.53678
CTD-2510F5.4	0.588999	0.290047	0.649492	1.19615	0.927253	0.722911
VENTXP2	0.589611	0.0967828	0.260067	0.798262	0.618811	0.289465
IL23A	0.590272	0.402472	0.400551	0.368842	0.34311	0.802493
RP11-486G15.2	0.59047	0.610621	0.885516	0.599569	1.04112	0.840671
DPF3	0.590542	0.407826	0.116507	0.0443775	0.474581	0.180127
RP11-159N11.4	0.590839	0.290953	0.521217	0.499953	0.18603	0.435102
RP11-407G23.3	0.590839	0.465525	0.31273	0.159985	0.297648	0.116027
FBXL8	0.5926	0.518933	0.655225	0.728585	1.0872	0.781912
AC126365.1	0.593311	0.802096	0.465243	0.595491	0.363783	0.626844
FZD8	0.593436	0.657522	0.68056	0.321376	0.298956	0.320477
USP35	0.594408	0.80052	0.843885	0.982297	0.713382	0.929858
TCEB1P19	0.594555	0.87835	1.04899	0.804956	1.872	1.16757
RP13-638C3.4	0.595804	0.625917	0.946075	0.322659	0.950473	0.507009
ROM1	0.596285	0.568927	0.214036	0.455518	0.531625	0.191246
RP11-773H22.4	0.598318	0.491061	0.351877	0.135008	0.12559	0.489566
RP11-637A17.2	0.600045	0.805872	0.648712	0.429434	0.672857	0.262302
PKD1P6	0.60032	0.671644	0.705969	0.560125	0.522634	0.342205
NUTM2D	0.600822	0.790646	0.38252	0.795116	0.864217	0.812202
CSNK2A3	0.600854	0.624646	0.706735	1.53658	1.3453	1.01606
RP5-890E16.2	0.600991	0.392683	0.474781	0.647767	0.57747	0.430616
FAM227B	0.601538	0.23547	0.577042	0.725885	0.329158	0.439168
LINC00622	0.602129	0.800585	0.4515	0.244563	0.265419	0.26605
RP11-1103G16.1	0.602129	0.0988377	0.324975	0.01	0.631949	0.497183
ATP8A2	0.602255	0.656354	0.875318	0.401007	0.453209	0.592458
ACSBG1	0.602271	0.497967	0.524743	0.533535	0.393306	0.350436
OBSCN	0.602922	0.921573	0.974403	0.01	0.67167	0.417381
GPR3	0.60341	0.836405	0.788603	0.937974	0.956977	0.833859
MATN1-AS1	0.603412	0.3114	0.371886	0.285371	0.364983	0.510586
AC005606.14	0.605342	0.492979	0.345915	0.319426	0.394995	0.01
RP11-4K3__A.5	0.605989	0.497356	0.445485	0.683697	0.5088	0.991685
KRBA2	0.606706	0.439988	0.417946	0.28511	0.792455	0.475568
RP11-456P18.2	0.60696	0.716717	0.26772	0.513596	0.477669	0.595966
OR6C7P	0.607287	0.348895	0.446439	0.34258	0.127472	0.149071
AL022341.3	0.607547	0.239345	0.214382	0.01	0.459097	0.357924
LYST	0.608309	0.499661	0.431891	0.441537	0.268346	0.402237
TMEM106A	0.609074	0.697163	0.499937	0.673705	0.522718	0.355487
RP11-3D4.3	0.609337	0.600125	0.691117	0.707116	0.657786	0.769241
TXNP4	0.609899	0.15017	0.01	0.01	1.34422	0.748562
PDIA3P1	0.609905	0.801554	0.883653	0.720463	0.867319	0.860599
PPP1R3E	0.610003	0.298628	0.573269	0.486637	0.740584	0.661617
TET1	0.610687	0.601454	0.844004	0.558087	0.525563	0.704558
LAMTOR5-AS1	0.611693	0.452154	0.562136	0.150574	0.0583679	0.163803
HSPE1P3	0.611872	1.05459	0.944601	1.2426	0.577958	0.300394
RP11-126K1.6	0.611872	1.58188	0.877129	1.6568	2.11918	1.80236
SNORD116-20	0.611872	0.48963	0.506021	0.724851	0.288979	0.826083
ATP1B1	0.612449	0.470449	0.354094	0.629467	0.178569	0.619138
RP11-391L3.1	0.612565	0.29991	0.0401482	0.01	0.101529	0.227141
NAP1L4P1	0.612798	0.36212	0.396431	0.165931	0.360162	0.280792
RP11-23F23.2	0.613859	0.201526	0.361016	0.01	0.128852	0.100456
RP11-359M6.3	0.613859	2.2974	1.19135	1.66218	1.23698	1.32602
RP11-546B15.1	0.613859	0.241831	0.21661	0.166218	0.309245	0.361643
INTS6-AS1	0.613902	0.667289	0.534912	0.423802	0.394236	0.376915
CTD-2323K18.1	0.614621	0.173017	0.228639	0.250274	0.455134	0.477339
RP11-337C18.8	0.615704	0.709602	0.957082	0.934498	0.834956	0.790565
VPS13D	0.615778	0.272699	0.103203	0.307338	0.281841	0.452805
RP11-337C18.10	0.616113	0.01	0.0643018	0.01	0.176843	0.343385
DNAAF1	0.616145	0.69352	0.62119	0.357509	0.332568	0.0864262
GLB1L3	0.616452	0.198957	0.398339	0.546739	0.299845	0.399694
WDR25	0.616532	0.01	0.0103701	0.01	0.01	0.01
SOHLH2	0.617929	0.438061	0.64176	0.595642	0.576293	0.673742
STARD5	0.619443	0.675447	0.787035	0.336735	0.662653	0.873615
CTD-2547E10.2	0.619552	0.669864	0.478829	1.04318	0.604162	1.29257
ZNF597	0.619559	1.70345	1.59411	0.489304	2.08077	1.77431
RP13-270P17.3	0.620123	0.135722	0.243133	0.559715	0.433889	0.541234
RP11-27M24.1	0.620769	0.01	0.01	0.240128	0.01	0.0870748
ALPK3	0.620875	0.409366	0.415774	0.545154	0.576461	0.484642
CIB2	0.620887	0.420531	0.563795	0.0471595	0.707265	0.747374
AMDHD1	0.622065	0.762005	0.468889	0.740673	0.529524	0.70653
RP11-407N17.5	0.623511	0.445315	0.368189	0.422079	0.481844	0.785467
RP11-297K8.2	0.623577	1.47396	0.660117	2.19505	0.785351	1.1021
TBX19	0.623862	1.2828	0.546712	0.209687	0.35372	0.557975
SPCS2P4	0.624676	0.273436	0.0277998	0.116089	0.211727	0.0550226
RP11-96D1.11	0.624873	0.791261	0.774361	0.926574	0.786983	0.642769
RP11-158H5.7	0.625626	0.658662	0.694639	0.604778	0.570571	0.720205
ACRBP	0.627001	0.01	0.0332733	0.262049	0.205157	0.599462
POC1B-GALNT4	0.628744	0.717637	1.06185	0.237953	0.640882	0.587243
HS3ST3B1	0.629096	0.337309	0.620258	0.573685	1.87165	0.931693
ARL17A	0.629213	0.657885	0.87287	0.632639	0.870251	0.594775
RP11-399J13.3	0.631199	0.57276	0.946713	0.200349	0.597625	0.439082
USP54	0.63134	0.524171	0.637392	0.920822	0.748874	0.627255
RP5-1024G6.2	0.631431	0.621885	0.716176	0.732756	0.568031	0.531422
RP11-161I6.2	0.631459	0.537834	0.370137	0.366013	0.01	0.417042
KCNH5	0.632117	0.710313	0.480803	0.746453	0.565857	0.507184
RP11-95P2.1	0.63224	0.555845	0.617832	0.794957	0.540403	0.436748
ACE	0.63283	1.75203	1.96661	0.489722	0.782734	0.605997
RP11-63M22.2	0.633749	0.546147	0.768723	0.679266	0.532108	0.518557
RP11-848P1.9	0.633759	0.198151	0.310599	0.245188	0.506776	0.395096
KRT18	0.63412	0.01	1.65482	0.397127	0.01	0.507058
ALOX12P2	0.634793	0.01	0.01	0.210663	0.01	0.01
RP11-294J22.6	0.634932	0.416889	0.12447	0.573081	0.710801	0.48489
PCDH15	0.636228	0.564891	0.74088	13.1606	5.7425	8.44838
RN7SL333P	0.636595	0.940456	0.561581	0.861872	0.400873	0.468797
FOXO3B	0.63742	0.531201	0.367664	0.663838	0.277887	0.48144
MLLT11	0.638432	0.663077	0.716802	1.82301	1.09644	1.28792
APOA2	0.639871	1.47318	1.06274	1.21507	1.67021	0.610169
RP11-829H16.3	0.640991	0.577503	0.460745	0.321299	0.597987	0.536138
TMEM107	0.642137	0.608987	0.186431	0.217247	0.431343	0.171727
AP006621.5	0.642189	0.77296	0.708583	1.39062	0.784905	1.00797
RP11-20B24.4	0.642799	0.928519	0.718269	0.870272	0.539706	0.450603
SPERT	0.643722	0.720444	0.593681	0.421172	0.279516	0.374042
FOXJ1	0.644308	0.705075	0.647328	0.193848	0.38319	0.421757
RP11-174G6.5	0.644394	0.823332	0.944874	0.778115	1.15155	0.95763
PRC1-AS1	0.644547	0.271185	0.557573	0.991302	0.28372	0.829527
CTD-2514K5.4	0.644971	0.63522	0.162563	0.748468	0.232084	0.452348
RP11-282O18.6	0.646287	0.01	0.01	0.01	0.0892874	0.01
C14orf28	0.649988	0.659748	0.665093	0.527996	0.653498	0.765851
RP11-325K4.2	0.651085	1.33737	1.41252	0.215834	0.354285	0.755547
C12orf55	0.652181	0.38123	0.25802	0.51966	0.43342	0.495279
RP5-1028K7.2	0.652603	0.321368	0.411213	0.01	0.0587077	0.01
KIAA0754	0.653427	0.872205	0.715328	0.756758	1.10056	0.981202
CCDC147-AS1	0.654011	0.761237	0.576945	0.965948	1.04832	0.467028
RP11-727A23.11	0.654756	0.429905	0.275049	0.422124	0.431943	0.367368
RP13-608F4.8	0.654796	0.109305	0.265221	0.01	0.175097	0.625128
SENCR	0.655477	1.00422	0.835233	3.69765	4.21936	2.78894
RP11-574K11.29	0.656181	0.823834	1.05814	0.713724	1.01576	1.02572
RP11-746M1.1	0.656488	1.01603	0.910062	0.507889	1.06303	1.01294
TCTN1	0.657556	0.505466	0.627575	0.603334	0.245131	0.445701
S100A1	0.65852	0.156742	0.132051	0.0445299	0.01	0.01
RP11-134G8.6	0.658775	0.130872	0.837637	0.01	0.236414	0.639622
AC010761.10	0.658776	0.162204	0.01	0.01	0.414841	0.323421
RP11-649A18.4	0.659235	0.584342	0.407087	0.624767	0.083026	0.776751
RP11-152P23.2	0.659542	0.64957	0.872736	0.595293	0.692205	0.215864
IFNG-AS1	0.659787	0.909737	1.83924	0.500233	0.963908	1.26976
BCL9L	0.660352	0.618735	0.550049	0.592329	0.834998	0.713966
CELF6	0.660734	0.739813	0.481858	0.66938	0.878087	0.481123
COX20P1	0.662005	0.260799	0.467198	0.71702	0.666999	0.390007
RP13-20L14.6	0.662005	1.17359	1.40159	0.896275	0.16675	0.910017
GJA3	0.662157	0.938019	0.560126	0.675431	0.868212	0.561098
RP11-761I4.3	0.662877	0.433457	0.672534	0.19403	0.541342	0.362022
RP4-660H19.1	0.663066	0.839625	1.42055	0.384734	0.357893	0.186015
HCN3	0.66397	0.76922	0.725452	0.738218	0.864257	0.820455
REP15	0.663981	0.531328	0.402696	0.280922	0.679443	0.40747
ZFP69B	0.665316	0.790223	0.331313	0.240704	0.435112	0.243519
ANO7P1	0.665735	0.483508	0.567356	0.36053	0.452959	0.522939
AL139099.1	0.666766	0.716192	0.562819	0.127845	0.423229	0.589571
RP1-178F15.4	0.666903	0.495115	0.55213	0.171987	0.362483	0.589267
ASGR1	0.66722	0.576034	0.679233	0.346022	0.17397	0.479332
CTD-2302E22.2	0.668087	0.164497	0.442022	0.452255	0.210352	0.81998
PPIAP31	0.668424	0.470228	0.168474	0.517123	0.721571	0.187519
HAS3	0.668626	0.709017	0.566648	0.48385	1.06604	1.00603
CTD-3126B10.1	0.668632	0.633196	0.680588	0.731161	0.5506	0.429263
B3GNT4	0.669278	0.540496	0.589078	0.535417	0.62189	0.719111
UCP3	0.670456	0.16508	0.0739315	0.01	0.211098	0.01
RP11-1007O24.3	0.670889	0.860972	0.82498	0.963351	1.12658	0.83839
RP1-283E3.8	0.672156	0.533536	0.810793	0.5826	0.614922	0.932803
RP6-65G23.3	0.67308	0.178362	0.198875	0.406936	0.757133	0.387602
RP11-76P2.4	0.673641	0.995185	0.792349	0.608019	0.282801	0.881917
RP11-804A23.4	0.67387	0.758494	0.849234	1.55525	1.32481	0.661662
KLLN	0.67414	1.00136	0.86768	0.538645	0.751601	0.759589
CTB-75G16.3	0.675245	0.443358	0.330932	0.203156	0.377966	0.294672
SNORD104	0.675245	0.01	0.595677	0.01	0.01	0.01
RP11-46A10.5	0.675379	0.578299	0.602982	1.05727	1.14997	0.756017
NARF-IT1	0.676123	0.423755	0.271114	0.249652	0.232235	0.241409
CCDC7	0.676125	0.680217	0.629752	0.505902	0.598549	0.740967
RP11-950C14.3	0.676626	0.475997	0.511624	0.392601	0.852162	0.949097
ZRANB2-AS1	0.67675	0.505091	0.301609	0.572649	0.21308	0.01
RP11-441O15.3	0.677948	0.543475	0.723237	0.277492	0.416985	0.433457
NEGR1	0.67803	1.76961	0.936296	0.381291	1.28334	0.723999
KLF5	0.678059	0.94927	0.849638	2.51568	1.54449	2.08439
RP11-285F7.2	0.679126	0.535087	0.35946	0.551673	0.855311	0.933552
RP11-752G15.9	0.679544	0.34676	0.611589	0.11917	0.847263	0.299093
B3GNT9	0.680569	0.638362	0.829087	0.987224	1.12243	0.890987
RP11-96L14.7	0.681083	0.46955	0.360496	0.461052	0.34311	0.133749
TIGD3	0.681286	0.370199	0.518109	0.477093	0.473397	0.507475
HEYL	0.684283	1.20662	0.820052	0.751637	1.30084	1.30574
XKR8	0.684777	0.536081	0.619575	0.689386	0.552838	0.637891
FCRLB	0.685319	0.841319	0.414744	0.860162	0.688361	0.916624
CORO6	0.685685	0.365159	0.428881	0.383792	0.599298	0.341188
RP11-309G3.3	0.686179	0.597827	0.442351	0.321578	0.598288	0.285047
PITPNM2	0.686431	0.658413	0.316191	0.561817	0.473212	0.764985
MPZ	0.688446	0.179847	0.491261	0.01	0.484732	0.133428
RGS5	0.689909	0.654522	0.14511	0.435262	0.475641	0.589832
USP2-AS1	0.693056	0.391048	0.502825	0.931632	0.322552	0.502325
SOCS2-AS1	0.694471	1.34431	1.51712	0.675627	0.932049	0.940318
C14orf159	0.695796	0.01	0.493002	0.0195826	0.0998632	0.01
RP11-296E23.1	0.696129	0.411363	0.67551	0.37699	0.438362	0.546814
C1orf226	0.696203	0.39467	0.425274	0.9291	0.795078	0.785114
GNB3	0.696574	0.450842	0.28659	0.01	0.143937	0.150738
AC002550.5	0.69812	0.686332	0.513199	0.636653	0.456343	0.500393
RP13-104F24.1	0.70151	0.585364	0.01	0.472656	0.143088	0.01
SLC30A4	0.701654	0.870022	0.738218	0.606547	0.564233	0.562471
RP11-438N16.1	0.701763	1.49065	0.37943	0.735561	0.975057	0.407868
ACOT11	0.702651	0.743091	0.28073	0.459134	0.647504	0.557103
ZNF821	0.703022	1.0835	0.630647	1.4418	1.23902	1.01749
ANKRD20A14P	0.703864	1.11982	1.02691	1.86924	1.67065	1.24932
AP003419.16	0.703979	0.396192	0.01	0.272315	0.253318	0.394986
HTR7P1	0.704564	0.758217	0.94196	1.25832	1.31693	1.13703
IBA57	0.704815	0.822223	0.980314	0.707573	0.743626	0.986299
CTB-41I6.1	0.70548	0.694814	0.518624	0.477567	0.888502	0.2309
RP11-361D15.2	0.70548	0.694814	0.518624	0.795946	0.740418	0.2309
LAX1	0.705528	0.478841	0.588603	2.92029	2.77662	3.80267
GDPGP1	0.706093	1.27324	1.26464	0.594542	0.302137	1.19963
CTD-2116N17.1	0.706158	0.449761	0.37948	0.543781	0.01	0.44721
ODF2L	0.707212	0.640615	0.627325	1.07508	0.872232	0.981454
RP5-1113E3.3	0.708501	0.398737	0.625014	0.137032	0.50989	0.0993809
SEPT7P9	0.70855	0.174333	0.642369	0.01	0.694121	0.01
RP11-110I1.6	0.708653	0.837527	1.06275	1.43915	1.428	0.904559
NPIPP1	0.709252	0.60665	0.465754	0.59567	0.609526	1.08
HERC2P4	0.712671	0.426933	0.792158	0.473446	0.793271	0.684544
hsa-mir-8072.1	0.713931	0.703137	0.781826	1.93315	2.26337	1.45034
RP11-715J22.3	0.714365	0.351782	0.105031	0.483582	0.449846	0.350712
TRNP1	0.714517	0.577481	0.766653	0.980501	1.15532	1.18516
PPP1R2P10	0.714965	0.782396	1.19135	1.18308	1.2006	1.40403
PARGP1	0.717926	0.821001	0.951142	0.990539	0.848691	0.634676
SLC35E2	0.71821	0.501431	0.580454	0.374885	0.69974	0.460658
RP11-556K13.1	0.718529	0.544358	0.316929	0.0485105	0.348051	0.407036
ZNF688	0.719451	1.01507	1.56522	1.07691	0.691049	0.999712
RP11-256L6.2	0.720536	0.851571	0.82632	0.877967	0.816717	0.778231
HPSE2	0.720574	1.10651	1.32294	0.919219	1.22843	1.21705
RP11-359B12.2	0.721298	0.687192	0.804598	0.776996	0.833481	0.891045
FRMD6	0.72182	0.0531476	0.0656345	0.46475	0.0261214	0.01
RP11-540O11.1	0.722248	0.553256	0.283174	0.543243	0.606414	0.157592
RP11-192H23.8	0.722424	0.406572	0.546254	0.698625	0.259955	0.506669
HIST2H2BE	0.722934	0.79577	0.825319	1.41057	1.0176	0.814226
RP11-1006G14.4	0.723813	0.691268	1.1029	0.653303	0.773471	0.430727
UBE2Q2P3	0.724213	0.310661	0.564912	0.239139	0.804454	0.72897
SPTLC1P1	0.724401	0.535087	0.63904	0.735564	0.456166	0.533458
NEDD8-MDP1	0.725132	0.01	0.01	0.01	0.219059	0.01
RP11-805J14.5	0.725633	0.783171	0.38271	1.33392	0.853726	0.2406
RP13-996F3.3	0.727009	0.678343	0.01	0.01	0.882566	0.883456
ARL11	0.729121	1.12667	0.998076	1.22542	1.78906	1.83915
FAM76A	0.730084	0.872277	0.954912	0.407849	0.777751	0.497608
RP11-21J18.1	0.732974	0.897524	0.962105	0.621272	0.28613	0.95353
LINC00863	0.733381	0.764029	0.680121	1.06182	0.941752	0.910789
RP5-890O3.9	0.734723	0.603012	0.972219	0.663151	0.462665	0.721412
RP11-498C9.13	0.735267	0.931051	1.48257	1.13767	1.32288	1.44389
RP11-325K4.3	0.737051	0.768311	0.577315	0.387848	1.17276	0.279594
RPL6P27	0.737971	1.99012	1.44833	0.512951	1.27244	1.15832
AC005224.2	0.738069	0.696622	0.86813	0.749442	0.852083	0.664306
RP11-645C24.5	0.738106	0.810825	0.926609	0.384349	0.715071	0.362367
COX7CP1	0.738549	0.242461	0.01	0.333302	0.31005	0.241723
CTD-2196E14.6	0.738549	0.727384	0.610802	0.874918	0.697613	0.362585
RP5-890E16.4	0.738549	0.242461	0.434348	0.333302	0.01	0.483446
RP11-77H9.2	0.738836	1.05438	1.06775	1.59767	1.2281	1.24073
KDM4A-AS1	0.740122	0.783336	0.300702	0.346217	0.632358	0.446258
RP11-3D4.2	0.740201	0.9373	0.932827	0.572653	0.266352	0.830619
PMCH	0.740478	0.425415	0.326611	1.42023	0.699434	0.363532
COL9A2	0.74319	0.730214	0.577717	0.442021	0.638891	0.493317
EIF3CL	0.743251	1.05091	1.60947	2.4701	1.09363	0.744238
CCDC78	0.747509	1.16754	1.10727	0.261227	0.48178	0.191798
RP11-327P2.5	0.747635	0.327259	1.02595	0.337403	0.73235	0.815657
CTD-2267D19.6	0.748207	0.833012	0.774831	0.616598	0.573582	0.574945
AL354808.1	0.750272	0.01	0.01	0.01	0.01	0.01
C1orf134	0.750272	0.01	0.165466	0.761834	0.236229	0.55251
RP11-603J24.5	0.750272	0.635945	0.389849	0.725556	0.33747	0.63144
RP11-499F3.2	0.751598	0.575637	1.62075	0.01	0.945552	0.383553
RP11-538I12.2	0.751598	0.49349	0.368351	0.452255	0.420704	0.491988
AC027763.2	0.752634	0.420593	0.755958	0.872627	0.932712	1.01243
MIR3615	0.752928	0.823939	0.811807	0.792846	0.632173	1.06786
RP11-326G21.1	0.752928	0.906333	0.516605	1.13264	0.842897	0.246429
SLC27A3	0.753092	0.143659	0.917045	0.537988	0.0183544	0.671091
HSD3B7	0.754074	0.578978	0.522236	0.963026	0.164844	0.29367
PGM2L1	0.754942	0.639653	0.62191	0.864276	0.531327	0.692211
NPIPA3	0.754962	0.349905	0.430941	0.716927	0.279653	0.484796
CTD-2020K17.3	0.755142	0.674001	0.811881	1.27796	1.30769	1.32073
SYNE2	0.756993	0.86416	0.752704	2.20733	1.80047	1.96055
RDH5	0.757765	0.224094	0.431563	1.45668	0.489048	1.77027
PPM1H	0.758893	1.89053	1.31925	1.70234	3.87931	2.35232
ASAP3	0.759087	0.601173	0.789418	1.4008	1.25897	1.28442
RP11-552F3.9	0.759252	0.39588	0.367725	0.423268	0.37499	0.336205
RP3-395M20.12	0.759312	0.701093	0.586108	2.76279	2.0919	1.95708
IGFBP6	0.760603	0.593144	1.31179	1.8873	1.24401	0.40567
RASSF8	0.760851	0.695389	0.766357	0.56439	0.566387	0.375443
IFT140	0.761943	0.797125	0.474651	0.524622	0.453357	0.487577
GNRHR2	0.76324	0.396477	0.579528	0.672269	0.0140758	0.582351
LTK	0.763256	0.866169	0.852125	0.453096	0.553913	0.584161
RP11-320L11.2	0.764428	0.627393	0.899135	0.431227	0.5616	0.813128
RP11-439E19.9	0.764428	0.690132	0.632204	0.754647	0.681943	0.656757
LRRC37A	0.764692	1.02983	0.658452	0.729558	0.950676	0.685226
ANKS3	0.764836	0.319658	0.01	0.477031	0.339691	0.148068
RP5-1042I8.7	0.765178	0.787865	0.613648	0.941781	0.87608	0.92207
RP11-435B5.4	0.76619	0.622779	0.643689	0.640693	0.665507	0.622616
RP11-592N21.1	0.766494	1.08903	0.751304	1.31069	1.71617	1.50522
GAN	0.766582	0.934906	0.793995	0.961338	0.846294	0.880813
SGK494	0.767472	1.04044	0.94842	0.793836	0.909444	0.768824
RP11-967K21.1	0.767532	1.0079	0.789937	0.259786	0.805543	0.56522
ERCC6-PGBD3	0.768132	0.653231	0.71704	0.919976	0.741274	0.826791
PGBD3	0.768132	0.653231	0.71704	0.919976	0.741274	0.826791
RP11-504A18.1	0.769709	0.551326	0.709874	0.710518	0.793141	0.480942
RAB26	0.770861	0.415144	1.60352	1.47714	1.27765	2.27174
RBMS2P1	0.771079	0.835364	0.952306	0.835159	1.01968	0.908532
AC003665.1	0.771179	0.385255	0.616135	0.439072	0.446228	0.368606
RP11-713N11.4	0.771709	0.19001	0.170193	0.3918	0.121489	0.01
C10orf95	0.772234	0.3169	0.397388	0.609882	0.405239	0.284342
DNAL1	0.772471	0.0350525	0.01	0.01	0.01	0.01
RP11-707G14.1	0.773061	0.326303	0.681967	0.747594	0.834527	0.216873
C15orf65	0.77806	1.3408	0.915145	0.783895	0.443796	1.4006
LRRIQ3	0.778938	0.669925	0.620674	0.510236	0.585107	0.381092
FLT1	0.779099	0.610436	0.573883	0.633084	0.530856	0.446479
ADAMTS20	0.780314	0.907885	0.944227	0.657738	0.594339	0.818728
EFCAB11	0.781849	0.486612	1.13146	1.17633	1.42027	0.553557
RP11-265N6.1	0.782199	0.99048	0.936466	0.832074	1.19622	0.603451
TESK2	0.78252	1.02584	0.476605	2.02013	2.09575	1.79679
RP11-175P13.3	0.782798	1.22597	1.09274	1.0841	0.700715	0.895761
ADAM8	0.782921	0.967499	0.717734	0.70108	0.800687	0.508803
TRIM48	0.78506	1.99741	2.62593	4.34008	7.70383	11.0808
ERMAP	0.785683	1.59981	1.54307	1.10046	1.00849	1.56987
RP11-849H4.2	0.78633	1.01737	0.308299	0.236577	0.440145	0.0857872
RP11-342D11.2	0.786777	1.37095	0.480508	1.96653	2.51534	0.653674
RP11-66N24.3	0.787057	0.875642	0.758602	0.809052	0.881104	0.65831
KIF5A	0.789118	0.639263	0.801663	0.488995	0.746163	0.686122
RP11-564D11.3	0.789252	0.715503	0.578059	0.801092	0.325323	0.751786
COL1A1	0.789483	0.845055	0.740036	0.944133	0.88181	0.961063
TBC1D3	0.790729	0.01	0.0911493	0.289762	0.01	0.0623077
RP5-1109J22.1	0.790828	0.359479	0.321988	0.741244	0.383073	0.597308
STARD13	0.791649	1.12489	0.899932	0.612735	0.685971	0.241275
RPS6KA5	0.791931	0.386514	1.03115	0.946726	0.687151	0.909103
SLC7A5P1	0.792187	0.43345	0.62119	1.1917	1.44113	1.29639
MEGF6	0.794409	0.01	0.01	0.214587	0.01	0.01
C17orf67	0.794514	0.592817	0.647799	0.651939	0.444786	0.839215
SHISA4	0.794534	0.569974	0.01	0.894469	0.958659	1.00842
ZCCHC14	0.796228	0.850124	1.11264	0.977072	0.847269	1.30807
RP5-1057J7.6	0.798784	0.743951	1.02635	0.469009	0.568615	0.511508
AC009120.3	0.799444	1.18104	0.352621	0.811764	0.755133	1.27556
RP5-857K21.4	0.799858	0.289146	1.25441	0.380917	0.708686	0.811012
RALGAPA1	0.800102	0.814027	0.638152	0.799661	1.07238	0.68607
CMTM3	0.80031	1.58526	1.34519	1.90321	2.84583	2.46379
MFSD4	0.800514	0.864509	0.923885	0.221455	0.982886	0.787987
ARHGEF10L	0.803276	0.0865774	0.144236	0.738218	0.14273	0.415262
PTPN6	0.803718	0.826872	2.28119	0.408027	0.733713	1.26557
PHC1P1	0.803925	0.846911	0.755847	1.18175	0.663708	0.822225
AC005562.1	0.804292	0.122374	0.528346	0.401904	0.166017	0.68771
PLEKHG4	0.805452	0.473528	0.239709	0.639083	0.195676	0.372917
LINC00623	0.805731	1.12016	0.507267	0.287853	0.627644	0.777604
LINC01134	0.805848	0.755581	0.761798	0.651141	0.653101	0.846489
RP11-867G23.4	0.807883	1.51974	0.585027	0.961572	0.564929	0.587486
NFE2	0.811138	0.578619	0.150545	0.684415	0.609389	0.682531
RP11-279O17.1	0.81177	0.835838	0.683564	0.649432	0.743539	0.724604
CTD-2574D22.4	0.812079	0.943356	1.21235	0.902118	0.81296	1.00182
BMS1P5	0.813826	0.647571	0.681328	0.685059	0.666149	0.501246
SYNE3	0.814479	0.952294	1.0964	0.37681	0.659611	0.498828
CDON	0.814613	0.962554	0.190426	0.907253	0.570267	0.65033
RPS26P8	0.814943	2.14033	1.19819	0.551668	1.36848	0.666817
RP11-505K9.1	0.816515	0.893523	1.2005	0.736975	1.02834	0.979884
SERINC2	0.817263	0.902764	1.10577	0.897227	1.39247	1.22738
PRDM10	0.818131	1.05571	0.863718	0.808614	1.09504	0.666214
RP5-991G20.1	0.818479	1.10839	1.08305	0.692576	0.773112	0.602738
CTD-2270L9.4	0.818577	0.65799	0.971035	0.572058	0.860032	0.508612
DLG5	0.819131	0.588262	0.550367	0.63938	0.706553	0.572891
RP11-390B4.5	0.819662	0.80727	0.948033	0.591852	0.711144	0.715389
DNAJC22	0.820869	0.405553	0.682967	0.892075	0.539676	0.334093
RP11-378J18.3	0.821848	0.72948	0.444079	0.909323	0.714745	0.706944
KCNH4	0.823661	0.478288	0.732179	0.0362509	0.660694	0.380378
RP5-1051H14.2	0.824427	0.270654	0.484853	0.372058	1.73051	1.34915
AC141586.5	0.825626	0.958911	0.787089	1.23066	1.01815	0.856142
RP11-345P4.10	0.827175	1.2802	1.14668	0.479955	0.595296	0.696163
MIEF2	0.827718	0.684296	1.1158	0.505702	0.550013	0.707085
AC002117.1	0.829248	0.489784	0.919005	1.45951	1.14882	1.38418
NDUFA4L2	0.83244	1.2262	0.906485	1.41683	1.13078	1.42159
RP11-359J14.2	0.832619	0.630793	0.960509	0.606989	0.564644	0.880423
TTC18	0.832994	0.98192	0.790556	0.746164	0.833501	0.772643
RP6-114E22.1	0.833426	0.703565	0.210062	0.01	0.599795	0.01
TNFSF12	0.833502	1.53699	2.43767	1.19347	2.08372	2.26697
CTA-363E6.7	0.834126	1.00407	0.327038	0.627392	0.583624	0.273005
RP11-534N16.1	0.83474	0.01	0.460236	0.141267	0.919884	0.512261
GPR19	0.836787	0.01	0.01	0.01	0.760096	0.176061
GOLGA8S	0.836875	0.556618	1.00672	0.382581	0.273762	0.362835
TEP1	0.837904	0.892538	0.778187	1.0803	1.18237	0.92195
PAN3-AS1	0.839683	0.895904	1.14197	1.51577	1.49815	0.893177
RP11-484D2.2	0.840839	0.591519	0.370879	0.975767	0.529488	0.176916
CTD-2033D15.1	0.841052	0.828337	0.593557	0.01	0.423698	0.165163
WNK4	0.843155	0.731143	0.688293	1.09865	0.861113	1.00616
KBTBD3	0.843305	0.244866	0.56458	0.01	1.44602	0.800843
AP000758.1	0.844056	0.01	0.01	0.01	0.01	0.276255
LINC00526	0.845008	0.347592	0.467011	0.716733	0.476237	0.643564
IPO9-AS1	0.845062	0.166457	0.993978	1.06784	0.92239	1.32761
RP11-173M1.5	0.845217	0.51227	0.401488	0.0880248	0.327536	0.319194
DGKH	0.845489	1.11748	1.18242	1.24074	1.19574	1.25563
PRRG4	0.846193	0.766055	0.640918	1.14564	1.05496	0.814078
RP11-73E17.2	0.848442	0.813625	0.689376	1.2696	0.899834	1.0523
LRRC8B	0.848776	0.865985	0.938284	1.05327	1.15806	1.08046
MALRD1	0.851273	0.277703	0.182111	0.451451	0.117877	0.291761
NBPF12	0.8516	0.711307	0.727365	1.02633	1.00444	0.739629
RP11-404F10.2	0.852071	0.755461	0.858135	1.05761	1.21624	0.76842
ARID5B	0.853196	0.6793	0.636018	0.76238	0.794189	0.769861
AP4S1	0.853623	1.09437	1.07354	1.50761	1.03853	1.14309
LIMD2	0.856784	0.709879	0.377525	0.722022	0.943183	0.286962
ZAR1L	0.858635	0.0264052	0.0378036	0.499383	0.0539706	0.0841539
UBTD1	0.858899	0.736764	0.879898	3.11343	2.75665	3.18293
RP11-849F2.8	0.859403	0.987478	0.631779	0.290882	0.541178	1.05479
UBAC2-AS1	0.860269	1.20914	1.25962	1.15162	1.20933	1.64174
RP11-533E19.7	0.860272	0.941406	0.969707	0.582352	0.541726	0.985468
SRP14-AS1	0.86067	0.744613	0.794868	0.871865	0.250473	0.786818
SNX32	0.860826	1.01728	0.719544	0.710538	1.01663	0.691553
RP11-166P13.3	0.861813	0.848784	0.762228	0.642668	0.83865	0.976386
BZRAP1	0.862026	0.828471	0.830376	0.551584	0.569472	0.396784
FGF11	0.863413	0.486596	0.924681	0.22746	1.0947	0.624609
WNT10B	0.863709	2.47221	1.48898	0.675368	2.6121	1.29329
LINC00470	0.864968	0.597605	0.726829	0.832391	0.423028	0.692674
OASL	0.865438	0.781458	0.459971	0.650243	0.753989	0.511966
RHEBP2	0.866564	0.775876	1.25092	1.06657	1.48824	1.16027
ZNF521	0.867233	1.85025	1.43528	0.61443	1.75531	1.52497
RP11-767N6.7	0.869463	0.934165	1.11565	0.856107	0.696835	1.16415
IL10	0.869948	0.314158	1.73592	3.94261	0.438255	3.72995
CKLF-CMTM1	0.870143	0.902384	0.902066	1.87628	0.744794	0.548951
SSH3	0.87144	0.987326	0.487992	0.0563555	0.0141199	0.407589
ZFYVE9	0.877171	1.10373	0.77117	1.21485	1.04419	1.09182
NAALAD2	0.877503	0.447246	0.698415	0.113743	1.2652	1.30489
SEC31B	0.877992	1.0482	0.848564	0.742331	1.08736	0.382436
TRIM46	0.87862	1.37561	0.829919	0.886473	1.39853	0.655395
HAL	0.879066	0.585277	0.748845	0.880595	0.722126	0.75329
LTB4R2	0.879331	1.06275	0.987709	0.348691	1.26204	1.52688
CTB-131K11.1	0.879389	1.51566	1.21213	1.265	0.899866	0.809492
C1QTNF9B-AS1	0.880754	0.520463	0.569778	0.635966	0.443699	0.634186
RP11-445P19.3	0.880754	0.289146	0.51798	0.596218	0.184875	0.288266
BRICD5	0.881216	0.985176	1.0326	0.587387	0.618232	0.679302
KTN1-AS1	0.883568	0.356288	0.252858	0.763247	0.917168	0.799179
ANO9	0.884544	0.65784	1.57649	1.14249	1.90936	1.41047
SLFN13	0.884801	1.11656	1.34392	0.638862	0.69172	0.906
NR1I3	0.886176	0.421827	0.01	0.266617	0.534433	0.469614
RP11-613M5.2	0.886259	0.193969	0.173739	0.399963	0.24804	0.0966893
LMF1	0.886873	1.42757	0.889479	0.520747	0.75777	0.610571
RP11-196G18.22	0.887499	0.719832	0.930293	1.00366	1.07829	0.973941
EVI5	0.889988	1.03208	0.921103	1.57553	1.46741	1.39324
MSRB3	0.891742	0.298401	0.732254	0.622652	0.347915	0.57294
CFL1P1	0.891833	0.385805	0.244695	0.250398	0.191099	0.328379
PITPNM1	0.893992	0.673918	0.37606	0.599863	0.959524	0.683533
C15ORF37	0.896029	1.04005	1.03039	0.6715	0.896624	1.22935
FRY	0.897317	0.6706	1.03836	2.01188	1.27667	1.78733
KANSL1-AS1	0.897671	1.08674	0.726685	0.298689	0.918079	0.635932
RP11-1094M14.4	0.898188	0.663457	0.693306	1.21604	0.848403	1.1024
STK32C	0.900546	1.48896	1.61035	0.891122	0.600214	1.49334
LAT	0.902068	1.0026	1.14578	0.0692047	0.567391	0.597732
CD163L1	0.902916	1.144	0.542008	0.501064	1.3496	0.34654
SHANK2	0.903575	0.0860792	0.220603	0.38162	0.0720849	0.493265
IL21R-AS1	0.90377	1.26395	1.06835	0.318135	0.705705	0.425951
FICD	0.90381	1.04356	0.902521	1.16659	1.25243	1.10931
RP11-849H4.4	0.904474	1.00078	1.24117	1.39085	1.35007	0.953873
CTC-479C5.12	0.904869	0.918977	0.741322	1.05555	0.805514	0.74696
BIRC3	0.905515	1.17744	0.717808	1.98991	2.34881	1.60334
AP001258.4	0.906099	1.47931	1.12556	1.17811	1.12016	1.28893
RP11-318A15.2	0.908454	1.16585	1.09283	0.670875	0.866768	1.13527
ACSF2	0.909883	1.06271	1.0852	1.87114	0.892305	1.05983
RP4-605O3.4	0.91093	0.199369	0.178576	0.01	0.382417	0.496904
C10orf54	0.914028	0.422896	0.976793	0.293993	0.924238	0.759011
CCDC42B	0.914499	0.638882	0.667129	0.687845	0.575585	0.576645
RP11-476K15.1	0.915586	0.507231	0.151443	0.852221	0.14414	0.22475
MAN1C1	0.917159	0.743686	0.561709	0.6677	0.654478	0.645992
ARHGAP32	0.917616	0.76651	0.943521	1.2468	1.06805	1.65655
HIST2H3D	0.920042	0.566333	1.3189	0.622813	0.724205	0.790453
RP11-452L6.5	0.9216	0.95382	0.964579	0.592146	0.668872	0.889567
CLDN7	0.924017	1.21682	1.02272	0.241328	0.433993	0.936566
FUOM	0.925396	2.50042	0.652125	2.8447	2.53002	1.60154
SMIM1	0.926735	0.405697	0.840057	0.334217	1.09029	0.318879
RP11-296I10.3	0.927634	0.768262	0.967111	0.713582	0.876217	0.724523
MFSD2A	0.92787	1.21587	1.06344	1.21821	1.09255	0.959141
FAM157C	0.930023	0.767286	0.644138	0.857299	0.958279	1.85151
RP11-22P6.3	0.931789	1.164	0.87765	0.608968	0.415768	0.494716
HOXB3	0.933181	1.45174	1.13428	1.17972	1.66656	1.61077
YPEL2	0.933202	1.05294	0.927141	2.67408	3.17217	2.9128
TMEM86A	0.93351	0.8676	0.71912	0.622469	0.546447	0.76168
RP4-761J14.10	0.935271	0.141712	0.444264	0.389614	0.543649	0.0706406
XRRA1	0.935766	0.74297	0.940488	0.905909	0.840281	0.893646
AC114546.1	0.935983	0.89472	1.16568	0.708146	0.762756	0.540604
SCARNA9	0.937309	0.263754	0.708737	0.181286	0.674557	0.394427
FAM161B	0.939948	1.00207	0.819519	0.616428	0.847291	0.536712
NRDE2	0.94065	0.971293	0.765539	0.54145	0.487786	0.881663
KCTD21-AS1	0.941106	0.692605	0.01	0.681035	0.348842	0.670148
LLGL2	0.942541	1.0751	0.61866	1.47514	0.0961981	0.916475
CNNM2	0.942667	1.27269	1.14161	1.38072	0.995557	1.46593
PELI3	0.942912	1.10351	0.88655	0.594069	0.544306	0.428363
STXBP4	0.943542	0.82458	0.634352	0.979094	1.10231	0.905473
MAP3K8	0.943583	0.944915	0.450359	2.50479	1.78577	2.36402
RP11-69E11.8	0.943627	0.506924	0.529731	0.580708	0.648235	0.505381
IL18BP	0.944224	0.840978	1.13018	0.811917	0.998702	0.869556
UBXN11	0.945122	1.27345	0.568193	1.17753	0.568882	0.807185
RP11-166B2.3	0.948505	0.435944	0.892519	0.898913	0.557468	0.558793
RP11-504P24.6	0.949087	0.819339	0.847587	0.599042	0.67882	0.735518
SPIRE2	0.94955	1.09924	0.995799	0.881336	0.950676	0.907571
TIMM23B	0.949673	0.40831	0.381554	0.988053	0.750019	0.997493
RP11-1105G2.3	0.950093	1.0527	0.57622	0.643156	0.972217	0.466441
RP11-146F11.1	0.951965	1.10063	0.949327	0.447891	0.573403	0.56896
AL049542.1	0.954892	0.705342	1.68474	0.646404	0.300655	1.17199
MTMR11	0.955625	1.17669	1.17542	0.0999255	0.707524	0.765683
CMTM1	0.957155	0.935284	1.73687	1.63431	0.87685	1.05597
FAM222A	0.958428	0.933127	0.770774	0.223523	0.807249	0.32705
DNAJC3-AS1	0.958997	0.704371	0.946364	1.29837	1.04402	1.42041
ZBTB3	0.959899	1.05793	1.38278	0.730624	0.859561	1.09092
HIC1	0.960704	0.495268	1.53628	0.451467	0.869491	0.85605
EMC9	0.960985	1.81338	1.70518	1.27566	1.70076	1.61454
AF001548.5	0.961174	1.28075	1.39656	0.918575	1.49536	1.4434
GPR162	0.964276	1.64972	0.823236	1.56765	2.3214	1.39691
IGHV1OR15-6	0.964636	1.35722	0.972534	1.49257	1.21489	1.35309
RP11-680A11.5	0.964636	0.292324	0.720049	0.100462	0.654172	0.655726
ASH1L-AS1	0.965362	0.510113	1.23848	1.40665	1.45522	0.679086
RP11-670E13.5	0.966429	0.865289	0.930053	1.54632	0.995849	0.77639
CYP26A1	0.967049	0.626379	0.733953	2.7089	2.5694	2.52027
KDM5B	0.967867	0.851626	1.28123	0.726933	0.906707	1.17882
RRN3P1	0.968421	1.21642	1.02905	0.778381	0.672359	0.735815
FNBP1L	0.968664	0.739374	0.550478	1.27025	1.05242	0.779317
PTPRE	0.969226	1.0315	0.798082	1.14174	1.09952	1.03876
ZNF678	0.969511	1.13893	1.03854	0.757179	1.00181	0.984096
RP11-526I2.5	0.970293	1.18965	1.08305	0.777472	0.698295	0.524966
ABCC6	0.971216	0.680075	1.17254	0.56068	0.416874	0.89515
MTMR10	0.972342	0.721993	1.1058	0.886253	1.19262	1.04418
RP11-206L10.9	0.973297	0.479924	1.03839	0.997656	1.06773	1.05966
RP11-370A5.1	0.973754	0.354525	0.984977	1.8476	0.306593	0.852693
BEST1	0.974809	0.730417	0.869713	0.734874	0.851021	0.478575
ZSCAN30	0.97508	0.890297	0.581193	0.615388	0.919622	0.766696
RP11-458D21.1	0.975789	0.783017	0.813611	0.868597	0.825366	0.640194
EFCAB13	0.976077	0.55862	1.00315	1.07288	0.01	0.680349
NEK8	0.976267	1.06783	0.940147	1.03857	0.946699	0.965838
MAP3K6	0.976437	0.439857	0.0219446	0.772372	0.843252	0.810817
RP11-876N24.5	0.978785	1.12465	1.65494	0.441719	0.462266	0.760834
LDLRAD3	0.980124	1.32377	1.31745	0.942162	1.33228	1.14599
DHRS7B	0.981004	0.69277	0.897308	0.793283	0.280336	0.881116
CTD-3203P2.1	0.982393	1.32691	1.08948	0.722023	0.600952	0.826797
LINC01137	0.982615	1.0345	1.31519	1.65146	1.70694	1.23097
CDK5R1	0.983585	1.01178	0.95446	1.25768	1.14242	1.18039
ATXN3	0.986303	0.461571	0.67486	0.756613	0.496783	0.228412
NUDT7	0.988678	0.147021	0.819198	1.24133	1.31043	0.596337
TMEM25	0.989088	0.619493	0.856425	1.21735	0.243429	0.472857
XX-CR54.3	0.990113	0.890349	1.25182	1.10736	0.535153	1.22579
APAF1	0.991017	1.15498	1.18772	1.70861	1.66789	1.68505
TSPAN4	0.991104	0.218474	1.04304	0.0187108	1.00725	1.30071
RNU2-6P	0.995098	0.490027	1.31676	2.35767	0.939941	0.732803
CSRP2	0.996005	0.684475	0.41485	0.957083	0.964866	1.15744
HEATR5A	0.997386	0.927478	0.929641	0.897252	1.00286	0.845933
ELMSAN1	0.997465	0.510988	0.732739	1.18162	0.317774	0.983224
QRICH2	0.997735	0.838332	1.08771	1.05098	1.13084	1.06091
SNX22	0.999056	0.648273	0.533098	0.845454	1.12256	0.861154
RP11-314A20.2	1.00142	0.690398	1.0601	0.542322	0.756732	0.983281
MAP3K9	1.00667	0.793616	0.739275	0.936972	0.816001	0.680702
RP11-174G6.1	1.00721	0.495994	0.888529	0.681824	0.543649	0.635765
LINC00843	1.00911	0.298928	1.3016	0.528332	0.218433	1.56478
SNORA67	1.00967	1.07195	1.12592	1.26043	1.42509	1.32471
JUN	1.01053	0.644811	0.590117	1.48375	1.00381	1.0621
CFL2	1.01283	0.492417	0.779512	0.971142	0.712065	0.524936
RP11-109P14.9	1.01287	0.931051	0.833948	0.73136	1.10555	0.464109
LPHN2	1.01674	0.101092	0.325915	0.695731	0.310407	0.252168
ARHGAP9	1.01697	0.911075	0.304122	0.44092	1.3371	0.983206
LMO7	1.017	1.01531	0.891867	0.684906	1.13062	1.40871
USP31	1.02054	1.20128	1.2684	1.10481	1.08655	1.16835
CSF1	1.02169	0.0995185	0.128744	0.988031	0.12726	0.220479
CCDC28B	1.02225	0.583943	0.539828	0.293971	0.731226	0.387411
RP11-649A18.7	1.02261	0.783336	0.751756	0.615327	0.64395	0.72517
RP1-45C12.1	1.02261	0.559526	1.10258	1.38449	0.8586	1.00408
RP11-403I13.8	1.02341	0.914174	0.524891	1.45002	1.34886	1.12171
RP11-334E6.10	1.02552	0.826377	0.98692	0.883547	0.587077	0.27462
THTPA	1.02577	1.01613	0.52667	0.487894	0.278522	1.01491
RP11-20I23.6	1.02979	1.52133	1.63519	1.67305	1.55633	1.41558
GLIPR1	1.03026	0.846565	0.850169	0.978587	0.769584	0.644134
CYP27B1	1.03213	0.862063	1.24577	1.06219	1.20666	1.0376
VSIG10	1.0332	1.17109	1.11559	1.19162	1.63269	1.28397
PVRL1	1.03459	1.44858	1.13332	1.44558	1.75567	1.25152
RP1-56K13.3	1.03656	1.02089	2.01172	1.96473	1.82766	2.23912
RP11-222A11.1	1.03659	0.810567	0.132789	0.502285	0.800104	0.0853394
PCDH20	1.03873	0.72099	1.21305	0.562526	0.460987	0.796503
AP001372.2	1.0428	1.47519	1.1039	0.949771	1.00291	0.874974
ANKRD9	1.0443	1.6287	1.2751	0.86083	0.31536	1.36655
CDC42EP2	1.04461	1.4263	0.782633	0.745647	1.08869	0.871629
FAM179B	1.0465	1.28004	1.06368	1.31406	0.736942	1.62216
RP11-137L10.6	1.04747	1.01622	1.18173	0.829572	0.948918	0.553856
CCSER2	1.04781	1.06516	0.864844	0.640953	1.06412	0.741852
RP11-57A19.2	1.04784	1.18211	0.907561	0.722222	1.07974	0.8605
TTLL7	1.04831	0.841782	0.851044	0.901011	0.475268	0.723147
KIAA0513	1.04842	0.995106	0.708642	1.30619	1.29841	1.13988
MORN4	1.04938	1.38832	1.28972	0.447162	0.927746	0.657296
RP11-488I20.9	1.04967	1.11212	0.715534	0.581372	0.420633	0.530945
SLC25A35	1.05015	0.694644	0.790549	0.942033	0.622507	0.788444
LRRC49	1.05166	0.795543	0.733893	1.21839	0.616541	1.52591
FBF1	1.05585	0.697887	0.79856	0.300281	0.642982	0.936284
ZNF771	1.05723	0.30615	0.603302	0.472203	0.771938	0.246604
SNORA31.25	1.05822	0.01	0.311174	0.01	0.888502	1.03905
ZSCAN2	1.05833	0.35108	0.487434	0.610963	0.561063	0.276883
NUBPL	1.05874	1.21964	0.885748	1.19773	0.933086	0.527262
PPIP5K1	1.06072	0.656294	0.529079	0.287697	0.414058	0.48683
RP11-248J18.2	1.06139	1.39379	1.24842	1.34119	0.980278	0.972683
ENOX1	1.062	0.926031	0.639592	0.658208	0.729399	0.90094
RAD51B	1.06506	1.94847	1.23061	0.838804	1.52536	1.37502
IFI27L1	1.06553	1.564	1.55011	2.30854	2.71564	2.14113
TRIM45	1.06784	0.963314	0.820923	0.908378	0.75869	0.549066
GJC1	1.07055	0.963837	1.16718	1.05383	0.877744	0.917226
PLEKHM1P	1.07114	0.915688	1.29787	1.56645	1.94773	1.40852
AC089999.1	1.07127	0.550819	0.316569	0.746015	0.0920135	0.01
ZFP69	1.07275	1.2631	1.02584	1.58052	1.19637	0.904687
RP11-6N17.6	1.07408	0.0513516	0.01	0.01	1.05212	0.01
ATF4P3	1.07425	1.49885	1.30304	0.848406	1.01471	0.571346
RP11-463O12.3	1.07425	0.769464	1.55073	0.528876	1.22995	0.863012
RP11-705C15.3	1.07425	1.07657	1.28018	0.918575	0.901964	0.814226
NUDT13	1.07624	1.42786	1.16368	0.422957	0.204417	1.24687
PXN-AS1	1.0768	0.880051	1.38524	1.13771	0.772475	1.07976
AC127496.1	1.07784	0.957978	0.765302	0.747427	0.794611	0.826
RP5-1024G6.5	1.08062	0.709522	1.16513	0.812795	0.655279	1.13964
RND1	1.081	1.16475	1.16584	2.15022	2.7003	2.52742
RPL13AP25	1.08127	0.912795	1.09013	0.522827	1.6536	1.44086
CTNNA3	1.08303	1.21354	1.32792	0.440548	0.0264536	1.17523
RP11-159D12.2	1.08329	1.50231	1.50374	0.989884	1.63872	1.35356
RP11-504P24.4	1.08382	0.935651	0.967909	0.684073	0.775177	0.839929
MAPK7	1.08769	0.188939	0.256803	0.387005	0.0281585	0.43864
NINJ2	1.08934	0.734654	0.973627	0.01	0.798879	0.805412
CASP1P2	1.08962	0.703099	1.55785	0.508697	1.08838	0.627174
SULT1A3	1.08963	0.525696	0.741577	0.287267	1.11961	0.75118
RP11-571M6.8	1.08995	0.3719	0.743161	1.3045	0.512472	0.641705
NAV2	1.09079	1.19128	1.1028	0.69122	0.788184	0.703424
COQ6	1.09222	1.0522	0.915797	0.829189	0.956344	0.25552
LA16c-366D1.3	1.09231	1.07579	1.05119	0.403324	0.500249	0.390007
TTC12	1.09267	0.875041	1.33545	0.702549	1.43952	0.762445
RP11-57H14.4	1.09327	1.54919	1.34825	1.38953	1.39094	1.27063
CCL3	1.09358	1.67988	1.63857	0.246764	1.14774	1.45468
CTD-3195I5.5	1.09499	1.16831	0.885466	1.23541	0.689532	0.447981
AC103801.2	1.09634	1.04222	0.639606	0.995538	1.67802	0.802873
PTMAP5	1.09805	1.282	1.39948	1.26666	0.819685	1.39792
KCTD11	1.09996	1.80046	1.95435	1.23751	1.75604	1.58202
RAPGEFL1	1.10008	0.816507	1.03734	0.600459	2.10796	0.746873
LRIG2	1.1007	1.26303	1.15372	1.32529	1.08238	1.21891
AC005884.1	1.1039	0.889539	1.06235	1.22282	1.01112	1.18244
C17orf103	1.10544	0.612382	0.844103	1.10366	1.42927	1.32074
LINC00431	1.10566	1.08895	1.21922	0.748468	0.696253	0.746373
ST7L	1.10569	0.01	0.77966	0.371813	0.564257	0.845362
SCAND2P	1.10703	0.917061	0.795479	0.823957	1.05306	0.895843
YWHAEP7	1.10791	0.149207	0.739695	0.01	0.01	0.446258
AGGF1P2	1.11011	1.43858	1.28855	2.05667	3.01695	2.29473
CCDC92	1.11044	1.86369	1.16071	1.18178	2.441	1.81573
RP11-78O7.2	1.11053	0.783995	0.872673	0.657788	0.52449	1.15857
SLC2A13	1.11108	0.981522	1.1445	0.934221	0.782166	0.852926
LGALS9	1.11115	0.588863	0.647304	2.31878	1.46358	0.648487
RP11-182L21.6	1.11151	1.14945	1.34824	1.42961	1.46987	1.52793
DISC1	1.11196	0.882984	1.45423	1.01154	2.20902	1.15564
WIPI1	1.11232	1.0995	0.693904	2.15362	2.4065	2.58167
BSCL2	1.11455	2.96357	1.6664	2.90957	4.10385	2.10489
FAM63B	1.11497	1.03204	1.15564	1.25379	1.16112	1.15783
GBAP1	1.11675	1.58917	1.68577	1.08935	0.921408	1.50744
SNORD3A	1.11725	0.431042	0.0415678	1.51263	0.732651	0.854122
NT5M	1.11746	1.35967	1.88455	1.97874	1.88902	1.49188
FAM212B	1.1187	0.661699	0.906465	1.22007	1.04525	1.15007
RP11-304L19.12	1.11898	0.836046	1.46366	1.09704	1.31208	1.70489
AGO4	1.11999	1.15793	1.21881	1.30699	1.43283	1.34477
AC004797.1	1.12018	1.19096	1.31775	0.288912	0.761477	1.01273
RP11-152N13.5	1.12093	1.97466	2.19397	0.91074	0.95753	1.47881
TUBB3	1.12266	1.56396	0.495905	0.654382	0.896692	0.317428
FERMT3	1.12319	0.863191	0.774688	0.977618	0.782757	0.300696
KLRAP1	1.12322	1.27293	1.61689	0.745463	1.12426	0.875195
ZNF436	1.12674	1.08007	0.651224	2.84568	2.70327	2.64005
ZNF25	1.12687	1.54561	0.978595	0.784171	1.52823	1.4356
ERCC6	1.12716	1.19455	1.18799	1.02125	0.976258	1.06896
GGACT	1.12897	0.670283	0.977531	0.616202	0.0996266	1.09726
ELMO3	1.13031	1.24948	1.04736	0.696975	0.42596	0.815685
CTD-2341M24.1	1.13072	0.442755	1.20205	0.260845	0.323531	0.495971
RP11-46C24.7	1.13098	1.24832	1.34175	1.18801	1.81732	1.3211
MAP2K6	1.13468	0.909321	0.850969	1.96089	1.31139	1.31094
MAP3K14-AS1	1.13512	1.6223	1.18826	1.08624	1.43672	1.0632
CTD-3074O7.12	1.1359	1.43836	1.59509	1.4751	1.54736	1.70712
AC004943.1	1.1378	0.554426	1.02047	0.780749	0.01	1.70543
LRRC37A2	1.13856	0.782451	1.26708	0.853938	1.29449	1.13209
HOXB8	1.14084	1.12359	1.18939	1.04891	0.843542	1.0438
CTD-2196E14.4	1.14356	0.875989	0.672538	1.03216	0.960155	0.873323
RP11-571M6.17	1.14488	1.44973	1.15425	0.775014	1.13292	1.12414
FAM109A	1.14632	1.53315	1.04062	0.619001	0.312282	0.704434
POU6F1	1.14739	0.992345	0.968097	0.991403	1.37447	1.50758
METTL21B	1.148	1.02731	1.30851	1.21445	1.37725	0.721614
AMN1	1.14944	0.624934	0.574712	0.474198	0.01	0.515751
ERVK13-1	1.14991	0.880851	0.896967	0.793504	1.08236	0.85607
FAM35DP	1.15011	1.13435	0.86644	1.15022	0.972706	0.713029
CTD-2033A16.1	1.15085	0.485766	0.580137	0.445176	0.517649	0.88786
RP5-827C21.4	1.15085	0.647688	0.942723	0.890352	0.414119	1.13
PLEKHH3	1.15291	0.832761	1.28059	0.341322	0.842347	0.634743
FEZ1	1.15356	0.712988	1.9435	1.23044	2.26192	2.27317
CCDC144A	1.15381	1.11406	1.37655	1.06641	0.980431	1.15194
C10orf12	1.15514	1.34266	1.18427	1.11306	0.812602	1.10356
RPS4XP19	1.15599	0.695758	0.963119	0.173897	0.647061	0.567524
KCNAB3	1.15685	1.16608	1.28572	1.45383	1.33693	1.44838
PLD2	1.15858	1.30499	1.12021	0.897391	0.878775	1.20831
RP3-462E2.5	1.15891	0.978337	1.1684	1.12074	0.938295	0.89408
GLUD1P3	1.16058	1.19499	1.30304	0.999907	1.12947	0.72517
CCDC15	1.16162	1.07615	0.985084	0.928469	0.546782	1.00345
ARTN	1.16193	0.978002	1.76112	0.269729	0.584527	0.357828
MPZL2	1.16792	0.722794	1.13304	2.42856	1.39717	1.45915
RP11-396F22.1	1.1682	1.59305	1.90254	1.82492	0.452697	1.49997
RP5-1180E21.5	1.16889	0.863417	1.16005	0.494544	0.276026	1.21945
CTD-3074O7.5	1.16928	0.973199	0.833517	0.622062	0.998541	0.460806
KIAA1324	1.17257	1.11583	1.04838	0.815211	1.12753	0.987962
RP11-977G19.5	1.17288	0.69309	0.517337	0.476382	0.295432	0.575817
CTSK	1.1733	1.56826	1.10897	1.51286	2.00543	1.27829
RN7SL737P	1.1733	1.6508	1.03504	0.453858	0.633294	1.4812
RP5-1086K13.1	1.17396	1.07507	0.872102	0.641334	0.570654	0.586455
PHTF1	1.1775	0.496693	0.489819	0.297426	0.531805	1.12176
RP11-173M1.8	1.178	1.12393	1.26651	1.04663	1.39088	1.1928
RP1-228H13.5	1.17878	1.38934	1.12511	1.72674	2.70147	1.97332
ZNF891	1.18025	1.14366	1.44421	0.953596	1.07885	1.28971
ASAH2B	1.18164	1.6431	0.0221279	1.73892	1.48664	0.746216
CALM2P2	1.18168	1.37542	1.51627	3.1997	2.02942	2.74246
GBP6	1.18216	0.576647	0.454629	0.827302	0.577607	0.652228
RP11-175O19.4	1.18505	1.6048	1.02165	1.07568	1.0176	0.991685
RASL11A	1.1862	0.93357	0.702611	0.909297	0.909197	1.23306
RP11-345J4.8	1.187	1.34217	1.26188	1.08711	1.25202	0.987911
C14orf93	1.18709	1.77598	1.4929	1.67423	0.791747	0.802231
ZNF720	1.18794	0.347255	0.643977	1.0635	0.101672	1.11416
AC068831.15	1.18911	0.292783	0.472046	0.643965	0.67392	0.700541
SLC38A6	1.18911	1.74703	1.51874	1.12659	0.934228	0.766442
ABTB2	1.19129	2.33779	2.10471	3.39619	4.19176	4.72482
ZNF219	1.19242	1.56551	1.06768	0.971931	1.19435	1.46123
MCOLN2	1.19363	1.5	1.29063	1.57153	1.96832	1.43674
WNT3	1.19753	1.17942	1.14342	1.16353	1.1001	1.27267
SUZ12P	1.19809	0.477349	1.14687	1.0949	0.496015	0.980546
SENP8	1.20282	2.06416	1.68817	1.34867	1.70384	1.46139
CTD-2555O16.2	1.20316	0.423205	0.985574	1.04718	0.75765	0.843834
KCNIP2	1.20503	1.37934	0.874184	1.87535	2.10983	1.59759
CCS	1.20513	0.0398541	0.126211	0.0103622	0.0350486	0.930071
CASP4	1.20616	0.488335	1.54902	1.30175	0.452622	1.67667
RAB30-AS1	1.20726	1.63189	1.14689	0.628633	0.584771	1.53453
TCP11L1	1.20739	1.0755	0.862492	0.993676	0.408307	1.01322
CYB561D1	1.20793	1.51341	1.73601	1.22073	1.61713	0.991854
RP11-111M22.2	1.20952	1.24419	1.58913	0.852616	1.04743	1.0368
RP11-143J12.2	1.21353	1.31471	1.07054	0.492894	0.802769	0.87826
HECTD2	1.21394	1.94667	1.60848	1.15702	1.11477	1.15389
RP11-1407O15.2	1.21411	1.19736	1.22479	1.25233	1.5505	1.40473
SPATA33	1.21504	0.936157	1.19619	0.218315	0.64069	0.628526
CTD-2267D19.3	1.21892	1.08934	1.5532	0.519531	0.597002	1.17468
RP11-13N13.2	1.2208	0.752949	0.79547	0.43222	0.565573	0.940463
CUEDC1	1.22169	1.09312	1.2415	0.897534	1.22955	1.0138
PRKXP1	1.2217	0.788323	0.594615	0.741464	0.583624	0.785924
RP11-225H22.7	1.22305	1.62969	1.39626	1.55845	1.0873	1.05961
NPIPA7	1.22345	1.81118	1.58016	1.28691	0.725391	0.906644
AOC3	1.2236	1.02474	0.878921	1.34906	1.59954	1.70562
BMPR1A	1.23006	1.30406	1.17812	1.12229	1.17822	1.28638
PPP1R12B	1.23222	0.887443	0.851652	1.62237	1.26642	1.87412
TRIP11	1.23241	1.13618	1.49622	1.4173	1.16542	1.43862
FAM65A	1.23254	1.4012	0.874048	1.43973	1.00786	1.41393
PLXNC1	1.2354	0.976382	1.64927	0.85777	0.833743	1.31663
HSPE1P2	1.23574	1.36919	0.953862	1.46392	0.778165	0.606678
FBXL15	1.23613	1.48552	1.02555	1.27964	1.16664	0.874402
HNRNPA1P16	1.23736	0.6337	1.04789	1.47421	0.685682	0.674443
GLCE	1.23815	1.06148	0.629632	0.792051	0.70766	1.17931
GAREM	1.23849	1.17823	0.980964	1.3756	1.43152	1.18847
TLDC1	1.24001	1.2526	1.44694	0.971668	1.02346	1.44571
MAPT	1.2411	0.932553	0.985137	0.613643	0.289759	2.22156
KDM8	1.24163	1.31892	1.56101	1.07938	1.27096	1.34606
XCL1	1.24478	1.08975	1.25062	1.21715	1.69836	1.45989
CREB3L4	1.24595	2.01887	3.1132	1.27877	3.09841	2.66259
SLC45A3	1.24866	0.917086	0.846788	1.07501	1.19377	0.903536
TMEM88B	1.24893	2.36547	1.94927	0.650346	1.20995	1.2263
MGA	1.25172	1.14442	1.22452	1.12	1.01628	1.61718
TSPAN14	1.2529	1.06744	1.02337	1.8079	1.43916	1.06267
RP11-589M4.1	1.2533	1.05801	1.10561	1.21201	1.46569	1.67009
RP1-117B12.4	1.25605	0.651085	1.69122	1.16353	1.16561	1.10347
MESP1	1.25611	1.09982	0.948529	0.767395	0.527635	0.411409
CRAMP1L	1.25683	1.31818	1.36447	1.68747	1.08698	1.37152
STARD9	1.26067	1.2279	1.35692	1.27598	1.21812	1.4309
RP11-173P15.3	1.26101	0.778113	0.61463	1.44643	0.692326	1.46453
OR2M4	1.26248	0.895241	0.57913	1.64087	1.272	0.495843
RP11-417J8.3	1.26356	0.973648	1.6788	0.939335	1.19567	0.820167
RP11-478C19.2	1.26606	0.800447	1.07192	0.866296	0.389428	0.647813
ARHGEF16	1.26754	0.0309673	0.684239	0.549342	0.01	0.790001
BEST4	1.27	1.63741	1.26294	2.12584	1.89029	1.83648
C11orf63	1.2743	1.42282	1.48738	0.926913	0.83007	0.704958
SRR	1.28102	1.23995	1.57025	1.755	1.4465	1.45173
NPB	1.28134	0.824315	1.3853	0.920991	0.842791	0.715638
RP11-78A19.3	1.28211	0.926	1.13103	1.50438	1.50708	1.34281
RAD51-AS1	1.28598	1.45925	1.34078	1.58846	1.04187	1.17585
RP11-1038A11.3	1.28651	2.06483	1.09287	1.2902	1.32021	1.2632
B4GALT6	1.2869	1.68763	1.29457	2.40862	2.30488	2.32126
HECTD4	1.28754	1.35794	1.37256	1.11017	1.09757	1.21657
TBC1D12	1.2886	1.20973	1.17056	0.964447	1.13691	1.24664
HHEX	1.28919	1.64655	1.43806	0.90748	1.50066	1.34471
FADS3	1.2911	2.54113	1.94088	1.22777	3.06702	2.52999
HNRNPCP1	1.29584	1.21547	0.979834	1.42023	0.621719	1.21177
ZSCAN20	1.29699	1.35101	1.51093	0.762285	1.15013	1.3165
SYNC	1.30182	1.18666	1.28281	1.20001	1.46513	1.03347
MAPRE2	1.30783	1.6022	1.47638	1.28543	1.63208	0.917474
DENND2D	1.30949	1.96115	1.25644	2.17155	1.55759	2.59803
CCDC85C	1.31107	0.73796	1.18428	1.88136	0.904361	1.2262
OSGIN1	1.31279	1.39178	1.29064	1.14917	1.87558	1.12438
AKAP5	1.31307	1.43526	1.31128	1.16168	1.44075	1.3129
SLMO1	1.31426	1.71258	2.17042	2.71473	2.15615	1.69361
RP11-73M18.7	1.31513	0.838098	1.09191	1.1521	0.584579	0.987465
ZC2HC1C	1.31591	0.629001	1.02814	1.48671	1.52818	1.1728
FGFBP3	1.31865	2.76206	2.40845	3.62088	4.39747	3.39191
PCED1B	1.31946	0.01	0.100344	3.37767	0.651899	0.402075
TRIM34	1.32091	0.859786	1.28158	1.05903	0.92414	1.18515
SPA17	1.32187	1.7487	2.28591	1.70111	2.37434	1.8573
RP11-24B19.3	1.32468	2.07559	2.28406	1.87498	2.50252	2.1284
RP11-313J2.1	1.32645	1.48326	1.43775	1.3933	1.41445	1.50567
LA16c-349E10.1	1.33147	1.92018	1.55212	1.09447	2.39556	1.44742
TTC23	1.33154	1.33029	1.33694	1.12037	1.54074	0.211952
LAMB3	1.33182	0.694996	0.960014	1.09304	0.837071	0.509507
RAG1	1.33218	1.36947	1.01109	0.926159	1.12457	1.09593
GBP3	1.33276	1.23046	1.34812	0.957334	0.797167	1.15783
C16orf95	1.33325	2.62955	2.74365	1.35362	1.82781	1.85377
XAF1	1.33356	1.74224	1.44607	0.553927	0.856079	0.880546
RP4-784A16.5	1.33382	1.23155	1.10311	0.451457	0.839924	0.900387
TMEM229B	1.33395	3.3547	3.40813	0.186426	0.855905	2.11585
RP11-122G18.5	1.33405	1.59727	1.52298	1.59365	1.51542	1.79788
PDE8A	1.33407	1.58686	1.68473	1.83417	1.69591	1.55029
NME3	1.3347	0.591067	0.959193	0.767406	1.16127	1.06062
EFCAB4A	1.33999	1.71408	0.955253	1.07331	1.89287	1.39949
RP11-983P16.4	1.34028	1.40802	1.33999	1.81458	2.47571	1.75466
RP11-73M18.8	1.3405	1.32023	1.33678	0.552353	1.24785	1.08731
RP11-680G24.4	1.34197	1.32168	1.49076	1.95145	1.72141	1.75688
WDR72	1.34222	1.46551	1.28138	0.998123	1.51093	1.29292
WDR66	1.34265	0.488409	0.89757	1.4944	0.418858	0.764205
CMTM4	1.34329	1.42203	1.36169	1.28059	1.23269	1.31397
TCP11L2	1.34332	1.15297	1.29239	2.01271	1.92778	1.39911
RSBN1	1.34384	1.84134	1.68078	1.61726	1.92163	1.9681
TECPR2	1.3453	1.43644	1.36629	0.702486	0.756154	0.947113
AGL	1.3479	1.91666	1.80939	1.55877	1.56845	1.74805
ASB16	1.34796	1.95439	1.50767	3.22795	3.03351	2.77394
ADAL	1.34842	1.93549	1.55328	1.21534	0.772026	1.07213
AL353354.2	1.35049	0.931051	1.6679	1.09704	0.850423	0.928217
TSC22D1	1.35126	0.936413	0.993383	1.66264	1.25644	1.00613
RP11-197N18.2	1.35174	1.22898	1.32232	0.895494	1.30352	1.1586
SLFN12L	1.35206	1.22102	1.37611	1.14533	0.850632	1.20086
RP11-160O5.1	1.35252	1.75273	2.07231	0.771012	0.717224	1.32802
MTX1P1	1.35371	2.27763	1.34347	1.5273	1.20764	2.10455
BCL2L2-PABPN1	1.3583	1.63275	1.17212	1.25208	1.9276	1.28056
TLN2	1.36278	1.39905	1.58912	1.16523	1.36785	1.37876
KDM6B	1.36521	1.36697	1.13495	1.70457	2.08665	1.87875
PEX11A	1.36563	1.77019	1.71884	1.44153	1.78045	1.44731
RP11-541N10.3	1.36576	0.974718	1.15244	1.17912	0.92236	1.24384
IL4R	1.36641	1.81768	2.08887	0.808897	2.13802	1.94468
RP11-422P24.11	1.36668	1.31319	1.38207	1.30876	1.21746	1.24373
RP11-347C12.10	1.36676	1.12175	2.00951	0.771012	1.00411	1.342
RP11-776H12.1	1.36701	1.73472	1.36827	0.854203	1.39057	1.70362
RP1-20B21.4	1.36786	1.49687	0.670376	2.26345	1.72272	1.79077
RP11-517P14.2	1.36826	2.20512	1.31676	0.926229	0.861613	1.40454
RP11-727F15.12	1.36826	1.53133	1.64595	1.34724	1.72323	2.19841
ZNF286A	1.37818	1.81327	1.72077	1.32931	1.24126	1.1673
FMNL3	1.37834	1.80841	1.81623	1.40006	1.50524	1.56123
RP11-46A10.4	1.37863	0.905188	1.15826	1.33321	1.2402	1.12804
ELMOD1	1.37903	1.1759	1.04899	1.18455	2.15612	1.65337
PIPSL	1.37939	1.06108	1.11266	1.49402	1.15816	1.3544
CTD-2535I10.1	1.38084	2.09225	1.78034	0.862841	1.20397	1.35582
DET1	1.38271	0.410447	0.212752	0.873043	0.015383	0.720511
NF1	1.38298	1.48786	1.48188	1.59846	1.64057	1.98733
HIST2H2BC	1.38542	0.561841	1.50973	1.32401	1.6422	1.76041
MIR22HG	1.38598	1.01047	1.07974	1.65707	1.30277	1.09576
APOLD1	1.38602	1.32818	1.46146	2.02449	2.07123	2.27637
CTD-2020K17.1	1.38917	1.01109	1.20332	0.214703	0.425592	0.456228
RP11-580I16.2	1.39021	0.42129	1.22201	1.30305	0.942777	0.619386
ARHGEF19	1.39154	1.04649	1.94578	0.93299	0.908646	1.24571
RP11-326A19.5	1.39431	1.02992	1.47601	1.03825	0.878018	1.23215
ALG14	1.3955	2.12926	1.25615	1.25611	0.38045	1.07229
BBS1	1.39583	1.12359	1.12708	1.49521	1.24428	1.08362
TK2	1.39625	1.08245	1.47008	0.67895	0.820953	0.956829
TNFRSF14	1.39872	1.53252	2.00092	2.23463	2.1837	2.30247
DAAM1	1.40046	0.789427	1.03508	0.663318	0.92508	0.764442
RAB40C	1.40497	1.33425	2.0997	0.672888	0.969783	1.29719
DUSP8P5	1.4063	1.20549	1.33248	1.19879	1.47594	1.32968
DSTYK	1.40646	1.44046	1.49867	1.24376	1.67978	2.16693
GOLGA8A	1.4083	1.9003	1.57972	1.90629	2.12042	1.71563
MAGI3	1.40859	1.90496	1.49535	2.8059	2.25125	2.06965
ABCB9	1.40937	1.88114	0.672755	1.30378	1.27881	1.51998
RP11-288C17.1	1.4116	0.631935	0.792439	1.21618	0.430984	0.882016
FBXL19-AS1	1.41167	1.46103	1.53028	1.65209	1.32589	1.53881
RP11-793H13.10	1.4118	1.53156	1.26532	0.80749	1.25995	1.02104
KLHL14	1.41407	1.53304	2.87727	1.15759	1.11825	2.72692
SLC25A24P1	1.41589	1.09758	1.48824	0.643115	0.986469	1.09424
CCDC169	1.41953	1.67402	1.50277	1.36727	1.46684	0.920889
BZRAP1-AS1	1.4196	1.64361	2.00716	0.527403	0.708796	1.27063
RAB37	1.42019	1.09404	2.73701	1.41834	0.628061	2.51022
TNFSF13B	1.42035	1.17329	1.35627	1.49538	1.78883	2.02122
NFIA	1.4206	1.29425	1.24767	1.85435	1.59155	1.6385
SEC61A2	1.42161	1.62457	2.4254	2.30036	1.66771	1.92902
CDADC1	1.422	1.28527	1.78432	1.62915	0.852192	1.35382
RNF19B	1.42253	0.815452	0.741067	1.09489	0.84997	0.792186
NLRX1	1.4279	0.985251	1.97854	1.1356	1.58425	1.01608
RP11-242D8.1	1.42873	1.25078	1.0153	2.79403	2.3492	2.26014
NFYC-AS1	1.42894	1.49012	1.55716	1.32768	1.6585	1.5131
RP11-350D17.3	1.42979	0.911171	0.741946	0.797079	0.635548	0.660653
ARID4A	1.43051	1.19932	1.33867	1.4061	1.58889	1.72762
BRMS1L	1.43064	1.8452	2.19077	1.43452	2.06122	1.89231
RP11-473M20.14	1.43083	1.7988	0.537666	0.407589	1.12645	0.473535
INPP5A	1.43359	1.36845	1.29966	1.04565	1.59598	1.31121
LRRC37A3	1.43474	0.920965	1.49882	1.93753	1.05834	2.00278
CFHR4	1.43681	2.52054	2.68912	1.73393	1.2019	1.00669
LINC00641	1.43716	1.34033	1.32829	1.7567	1.73124	1.8962
RP11-307C12.11	1.43757	1.41583	1.26817	1.40133	1.37599	1.0163
NUAK1	1.43989	1.56811	1.51449	0.890368	0.941593	0.781671
CELSR2	1.44019	1.58688	1.3356	0.983793	1.32115	1.17781
NMNAT1	1.44259	1.27993	1.43836	1.60502	1.48577	1.77023
METTL7B	1.44375	0.463671	0.581438	2.59206	0.632453	1.23269
RCOR2	1.44391	2.07377	1.95356	2.65413	2.7433	2.78037
BAIAP2-AS1	1.44654	1.40995	1.00812	1.48379	1.63176	1.30084
BRDT	1.44677	1.12975	0.929856	0.86494	0.221687	0.109978
RP11-216P16.2	1.4488	1.96198	1.11832	1.06248	1.21644	1.24474
RARG	1.45109	1.26969	1.44205	2.41193	2.38259	2.25796
RP11-326C3.2	1.45136	2.39995	2.06795	2.5219	2.74766	1.18996
RP11-108L7.15	1.4514	1.4771	1.79252	1.89952	1.52328	1.80513
RP11-6N17.4	1.45209	0.948214	1.15504	1.18648	0.243878	1.61321
CLCN6	1.45291	0.859057	0.679548	1.09671	1.21298	0.905319
RP11-667K14.4	1.4561	1.43408	1.58094	2.12302	1.41065	1.5397
RP4-758J24.5	1.45678	1.51161	1.5146	1.444	1.99852	1.43038
DUSP5	1.4579	1.71136	1.56549	2.80159	3.81809	3.53935
NPHP4	1.45831	1.26969	1.22363	0.780273	1.13618	0.778522
LINC00672	1.45899	0.74799	1.3047	1.38	1.53544	1.70729
RP11-22B23.1	1.45938	1.72241	2.11438	1.66558	1.88356	1.39203
AGAP9	1.46288	1.37513	1.51147	1.26233	0.903871	1.04454
ITPRIP	1.46638	1.4694	1.85963	3.73857	2.15122	3.14095
RP11-398C13.6	1.46675	1.49117	1.54435	0.832755	1.43014	1.48663
ACADS	1.4735	1.63427	1.29635	1.69347	1.59992	1.85182
DUSP5P1	1.47593	1.52843	1.59122	1.55893	1.6677	1.63793
RPL13P5	1.4788	1.03632	1.61629	1.57009	1.32038	1.37091
RAB2B	1.47953	1.71617	1.83522	2.39024	2.344	1.9534
ZNF500	1.4804	1.39893	1.28518	0.801856	1.0221	1.27971
ACBD4	1.48067	1.1113	1.58551	0.503519	0.142585	1.32099
RPGRIP1L	1.4808	0.808721	0.134602	1.08887	0.494722	0.445039
EXO5	1.48098	1.54509	0.944879	1.42515	1.64282	1.27659
TMEM63C	1.48122	0.855296	1.10745	1.97492	1.25999	1.18586
RNU2-59P	1.48483	0.974922	1.52818	3.35047	2.18171	1.94391
SLC16A1-AS1	1.48714	1.44871	1.44508	0.994203	1.04084	1.15083
ITGAL	1.49188	5.14977	6.55604	2.51276	9.3075	10.5395
CTD-2514K5.2	1.49295	0.707316	0.716908	1.76553	1.38054	1.03919
FAM207BP	1.49757	2.2124	1.40367	1.14049	0.943043	1.10283
FAM86C2P	1.4977	0.887842	1.40454	0.0402954	0.982849	0.223291
SNRPN	1.49849	1.01121	0.335625	2.10275	0.0839865	2.34156
SCYL3	1.49974	2.10389	1.56412	0.767444	2.22212	1.50219
LINC00263	1.50084	1.78838	1.4384	1.12886	1.47016	1.18256
EME2	1.50326	1.5503	1.51915	1.25041	1.22019	1.11041
ACER3	1.50341	1.9612	2.12827	1.93039	2.53577	2.24102
CYB5RL	1.50547	1.44836	0.912892	0.297334	1.05718	1.00935
NOTUM	1.50688	2.05286	2.14433	1.01078	1.81119	1.8188
TRPT1	1.50733	1.98845	0.652401	2.93347	2.47862	1.86368
RP11-227D13.1	1.50827	1.72506	1.39492	1.41623	2.1753	1.33763
RP5-1074L1.4	1.50923	1.02906	1.78494	0.898162	1.27414	1.12363
RP11-640M9.1	1.51013	1.34774	0.959208	2.02583	2.01307	1.90387
NUDT14	1.5103	1.98802	1.51314	0.908791	1.12452	1.4565
ARHGEF25	1.51598	1.49564	1.53587	1.70416	1.6905	2.25692
DISP1	1.51625	1.40359	1.19294	1.06961	0.871212	1.03308
TBC1D24	1.51861	1.53048	1.37198	0.963054	1.36576	1.39352
AMY2B	1.52076	4.4336	2.67289	1.04386	1.72302	1.60462
ACSM3	1.52157	0.647354	1.159	0.629185	0.688042	1.45079
AP000580.1	1.52425	0.515661	0.142146	1.7804	2.04329	0.594858
RUFY2	1.52438	1.49161	1.29069	1.45348	1.37468	1.82329
PANK1	1.526	1.48351	1.48268	1.34488	0.985994	1.39841
RP13-516M14.1	1.52608	1.68581	1.83746	1.06099	1.06488	1.49843
SLC22A18	1.52858	0.723151	0.986133	2.04568	1.0964	1.74138
RP11-305E6.4	1.53133	1.39327	1.40235	0.928022	1.01022	0.916475
MDP1	1.53385	1.33774	0.831797	1.4957	1.28013	1.53697
HEXIM2	1.53792	0.853211	1.49764	2.48343	1.0804	0.426448
NBPF6	1.54022	1.73933	1.99474	2.39226	2.94459	2.31007
DNAJC6	1.5412	1.26994	1.05794	2.08538	2.00748	1.7237
RP11-529J17.3	1.54132	0.948761	1.47301	0.782536	1.13236	1.13505
SEZ6L2	1.54241	3.30245	2.27589	6.60698	6.21863	3.81978
PKD1	1.54323	1.4966	1.89873	1.41238	1.35552	1.52635
AL139819.1	1.54472	1.39678	1.40759	0.809209	0.816114	1.67978
NT5DC3	1.54672	1.78815	1.58215	1.33212	1.38818	1.57485
PLCG2	1.54853	2.73414	4.28914	1.51518	3.01359	4.73206
RP11-196G18.24	1.54974	0.901912	1.1807	1.81205	1.24205	1.0375
AKT3	1.54998	2.27737	1.88107	2.01418	2.6286	2.35376
TRIM3	1.55104	1.68188	1.67358	0.978043	1.30032	1.17866
C11orf45	1.55209	1.63965	1.70287	2.03072	1.93809	2.44206
RP4-761J14.8	1.55257	1.1893	1.21744	0.583887	0.325892	0.677531
WDR47	1.55259	2.27541	2.09042	1.64301	1.94379	1.44321
BBS2	1.55323	1.18671	1.93856	1.14864	1.64603	1.56606
ZFPM1	1.55394	1.5056	1.69735	1.46306	1.38312	1.56141
DCUN1D3	1.55439	1.82961	1.51135	1.9336	2.12779	1.89387
TRADD	1.5563	2.20483	2.40876	1.65229	1.42918	1.92549
RP11-311C24.1	1.55701	2.63429	1.94376	4.05326	3.98809	1.98742
SZT2	1.55708	1.42716	1.51731	1.33573	1.57054	1.28246
KLHL17	1.55806	1.46513	1.41565	1.53682	1.45305	1.54886
PRR4	1.55914	0.95452	2.19143	1.95141	2.04348	1.77274
ATG2B	1.56477	1.7119	1.58921	1.31838	1.49621	1.59778
RP11-782C8.1	1.56504	1.56483	1.32201	1.14496	1.01648	1.06264
NUDT8	1.56572	1.56201	3.80741	1.96737	1.84256	2.75894
SIDT2	1.56749	2.07747	1.56445	1.62518	2.73053	1.90142
MED4-AS1	1.56976	0.601232	1.15399	0.944561	0.659	0.513773
ERN1	1.56983	1.73309	1.51161	2.02317	2.63419	1.91513
ABCA5	1.5699	1.6718	1.37946	2.59574	2.04665	2.19152
RP4-635E18.8	1.57557	1.12368	1.43784	1.54468	1.43692	0.853533
FAM149B1	1.57732	1.20739	1.75844	1.68592	1.398	1.77289
SNX33	1.57738	1.32369	1.15295	1.80969	0.983793	0.94333
RCOR1	1.58042	1.70683	2.0804	1.21613	1.53157	2.77347
TRDMT1	1.58065	1.38374	2.00686	0.974818	1.33182	1.31847
GALNT4	1.58275	1.48577	1.14934	2.29964	1.68857	1.72977
FRAT1	1.58686	1.7736	1.82456	2.00359	2.20064	2.521
DNASE1	1.58856	2.41077	2.45019	1.25795	2.8689	2.39363
PARP11	1.59442	1.53446	2.0577	1.34905	1.9012	2.07333
EFNA3	1.59863	0.485425	0.494065	0.01	0.483742	0.516845
RP11-295D4.1	1.60063	1.43312	1.56178	0.886526	1.06903	1.21445
RP4-669L17.10	1.60361	2.43991	2.45319	1.56497	2.1789	2.17648
BTRC	1.60469	1.18665	0.760906	2.42735	1.8781	1.94074
EIF3J-AS1	1.6059	1.60766	1.62372	2.00415	2.23374	2.1442
WHAMM	1.60748	1.47441	1.55878	1.761	1.63815	1.75908
HIST2H4B	1.60819	2.15838	1.36154	2.03573	1.58944	1.29156
MIR3179-1	1.6082	1.1707	1.17197	1.60932	0.880616	0.823861
FRS2	1.60962	1.30103	1.85314	1.27881	1.91155	1.75758
FAM229A	1.61041	1.43059	1.7227	1.877	2.20081	1.73263
LINC00355	1.61081	1.56167	1.68743	1.15857	1.55322	1.30978
RP11-705C15.2	1.61548	1.90173	1.94487	1.9842	1.78739	1.494
DFFB	1.61566	0.451775	1.129	1.25593	0.626651	0.504245
B9D1	1.61579	1.83584	1.00438	0.642232	1.50106	1.29607
CES3	1.61747	1.77526	1.7554	2.15707	2.01468	1.82273
BCL2L2	1.61794	1.28895	1.3554	1.83753	1.61409	1.71156
SWT1	1.61881	1.55611	1.6521	1.20894	1.47883	1.42611
AGO3	1.61961	2.05083	1.66033	1.45502	1.60409	1.55459
LINC00999	1.62004	1.87712	2.05965	1.67726	1.56025	1.73105
TARSL2	1.62129	1.85955	1.55258	1.73019	1.69534	1.0931
AC016292.3	1.62191	1.36919	2.14619	0.784241	2.18859	1.59253
SNORA73B	1.62191	3.42298	1.83959	1.25478	3.20993	2.04754
GDPD1	1.62256	0.634853	0.62367	0.861158	1.19363	1.23685
TPCN2	1.62262	1.12492	1.31751	0.794851	0.893361	0.90519
KIAA1024	1.6263	1.70334	1.59732	0.740278	1.15028	1.0263
PBLD	1.62822	1.15618	1.29824	0.835558	1.04993	0.398496
LINC00415	1.6299	1.39123	1.15027	3.08937	1.23165	2.13383
C15orf48	1.63001	1.16013	0.455709	1.07954	0.650493	0.0808873
C10orf88	1.63029	1.42481	0.962976	0.962801	1.14328	1.15398
GABRG3	1.63161	1.44584	1.35543	1.61213	1.5582	1.80397
RP11-169K16.9	1.63172	1.43014	1.60665	1.33367	1.6194	1.79495
RP11-388M20.6	1.63342	0.904909	1.35089	1.38216	1.54288	1.50359
RP11-658F2.8	1.63545	1.59532	1.97151	0.819787	0.924662	1.28973
NAMPTL	1.63571	2.07394	1.91735	2.13085	2.06051	2.52495
KIAA0753	1.63871	1.64763	1.34282	1.45437	1.5715	1.56416
ZNF23	1.63917	1.75582	1.98306	0.904199	1.47578	1.53323
RP5-857K21.11	1.64182	2.21274	1.8295	2.10584	1.95893	1.52723
NLRP1	1.64309	0.733269	0.927473	0.750792	0.80709	0.781457
HMCN1	1.64321	1.41698	1.54918	1.54502	1.68715	1.84704
DSC2	1.64454	1.43767	2.14928	0.913795	2.2796	1.97762
BCL7A	1.64601	0.919687	1.95142	1.81037	1.13998	2.2949
ST8SIA1	1.64629	0.01	0.01	1.57404	0.01	0.01
SBF2	1.64653	1.52991	1.71221	1.52575	1.66239	1.77746
JDP2	1.64694	2.65104	3.31073	1.22029	1.95883	2.6795
FAM21B	1.6479	1.96418	1.94098	1.50306	1.8876	2.15983
KCTD1	1.64877	2.08616	2.16548	2.15118	1.8147	2.01761
RP4-669L17.8	1.64893	2.63425	1.71358	1.54564	2.28579	2.44266
ITGA3	1.64935	2.1816	1.98513	2.2769	2.87707	2.69863
TTC5	1.65083	1.28992	1.03691	1.92865	1.18313	2.25347
WDR37	1.65255	1.48656	1.75387	1.15181	1.42463	1.21995
CTD-3049M7.1	1.65697	1.20902	0.547499	0.734137	0.01	0.930677
RP11-977G19.11	1.65817	2.21679	1.41525	1.28308	2.25044	1.22134
FANCM	1.66419	2.02205	1.70092	2.68127	1.86933	1.70784
ZFP1	1.66424	1.41146	0.307236	0.165664	0.686761	1.30865
SLC46A1	1.66533	1.36666	1.3566	1.00945	1.45423	0.720697
LHPP	1.6656	1.49592	1.56883	1.61801	1.02978	2.31475
CCDC18	1.67052	1.6804	1.32808	1.5625	1.76328	2.23893
GSTM3	1.67551	2.55733	2.0342	1.29339	3.23686	3.38125
ALG11	1.67616	2.04298	1.68855	1.57456	2.35616	2.26907
ALDH6A1	1.67948	2.16752	2.04423	1.58489	1.76758	1.75301
FOSL1	1.68049	2.36595	1.76479	2.27507	2.43908	1.90251
C12orf60	1.6841	1.54807	1.78279	1.40604	1.3433	1.32287
BTBD6	1.68503	1.79915	1.271	0.799401	1.16883	0.63783
RP11-690G19.3	1.68607	1.2384	1.89075	1.08333	1.54763	1.59941
ARHGAP42	1.68685	1.47159	1.29194	2.55881	2.01694	2.55327
AXIN2	1.68724	1.407	1.6876	2.46581	1.86246	1.90987
TMEM234	1.6876	1.56442	1.50337	1.4844	1.8666	1.13212
THAP2	1.68811	1.29002	1.42714	1.23798	1.59454	0.621574
CD44	1.69249	0.737317	2.78005	0.858576	0.454791	1.77424
CDC42EP4	1.69269	1.55952	1.07487	2.19863	2.85545	2.5886
IFFO1	1.69288	1.73558	1.31139	1.99938	2.68861	2.22657
NUAK2	1.69357	1.28515	1.51849	2.2553	2.11544	1.78556
PLCB3	1.69446	1.46343	1.62268	1.36385	1.87273	1.30961
RP11-296I10.6	1.69859	1.7887	1.22532	1.61796	1.8513	1.56016
FAM102B	1.69941	2.54196	2.24107	1.72606	1.67984	1.57246
CABLES1	1.70142	1.44728	1.02802	1.52528	1.00887	1.00208
RP11-152F13.7	1.70212	0.635689	1.64786	1.63659	1.37873	1.30007
MOB3C	1.70483	1.416	1.45226	1.22603	1.0312	1.08701
RNASEK-C17orf49	1.70645	1.06434	1.0525	2.16593	0.642477	2.38554
MEIS2	1.70778	0.611034	0.430777	1.86051	0.295756	0.955123
ARL3	1.70919	1.57436	1.71389	1.63148	1.88934	1.95592
PAFAH2	1.71053	1.41675	1.47216	0.9717	0.635694	1.54229
SNN	1.71258	1.74291	1.43524	1.39117	1.97713	1.59748
TDRKH	1.71588	1.34112	0.831276	1.72992	1.76397	0.686246
ROGDI	1.71743	0.95975	2.08787	2.45198	2.93816	1.87094
RP11-773D16.1	1.71747	2.10913	2.08906	1.37074	0.01	0.965022
GPR157	1.7237	2.36929	1.93808	1.83535	1.98997	1.93048
DDX12P	1.72417	2.07646	1.97084	1.58449	1.79558	1.78762
SLC39A13	1.7242	1.91184	2.41811	2.09789	1.42249	1.09667
PGAP3	1.72502	1.4319	1.35175	0.450808	1.32064	1.77488
SPRED1	1.72516	2.21394	1.95965	3.44254	4.04364	4.016
AGAP5	1.73244	1.59523	1.87463	2.03708	1.9532	2.12294
NCKAP5L	1.7346	1.76977	1.25172	2.68669	2.39288	2.75546
YOD1	1.73604	1.62536	1.30112	2.53153	1.46809	2.50229
RP11-218M22.1	1.73651	2.07205	1.8245	1.19063	1.58904	1.43614
DNMBP	1.73804	1.48734	1.75336	1.30042	1.60494	1.69919
XRCC3	1.73952	2.94869	1.52448	1.55307	1.3295	1.35765
SCARNA12	1.74194	3.01653	3.35818	1.88546	1.49057	1.43813
CPNE2	1.74214	1.42458	0.871496	1.22482	0.99571	1.39662
HOMEZ	1.7423	2.93458	2.06011	2.05899	2.33878	2.35683
MIR3654	1.74376	1.09207	1.56896	1.7766	1.31649	1.48171
RALGPS2	1.74391	1.59783	2.09065	4.03908	3.61793	4.18161
RP11-263K19.6	1.74755	1.14742	1.54163	1.57732	1.57209	1.71589
RP11-439A17.7	1.75528	1.91396	1.60375	5.77134	6.15824	6.5246
RP11-166B2.1	1.76151	1.66247	2.14224	1.26498	1.3311	1.51633
RP11-558F24.4	1.76182	1.14026	1.11015	1.56748	0.950952	1.68048
RP6-206I17.1	1.76203	1.26664	0.735521	1.10305	0.660636	1.46216
JMJD7	1.76323	1.87326	1.37369	2.20515	1.62556	1.67134
ENDOD1	1.76483	2.04605	2.53547	1.26978	1.67653	1.59423
TAF4B	1.76791	2.63098	1.62103	2.49052	2.38557	2.12655
RP11-214O1.2	1.77395	2.98703	3.71036	2.63414	4.03591	4.66356
RP11-307C12.12	1.77474	1.45659	1.87873	1.60185	1.63911	1.91684
AC087645.1	1.77661	1.74975	2.22716	1.70904	1.70758	1.92805
ISLR	1.77877	0.952914	0.519197	1.86043	1.04015	0.795866
ZNF519	1.78021	1.56979	1.5621	0.85008	1.29431	1.09267
BLNK	1.7807	1.55304	2.63895	1.30082	1.96285	1.89105
RP11-343C2.12	1.78315	2.92637	2.49239	0.605857	4.41309	0.811873
TEAD1	1.78552	1.4138	1.72435	1.95373	1.64532	1.69044
FUK	1.78583	1.8529	2.45203	1.41094	1.75682	1.79865
ZNF248	1.78911	2.08488	1.88134	0.939907	1.54704	1.52288
KIAA0895L	1.79	1.02154	1.11707	1.18386	0.919074	0.968715
MTL5	1.79044	1.34701	1.72631	0.499529	0.97343	0.864869
PWAR6	1.7912	2.30847	2.11286	1.6629	2.29456	2.0301
C17orf51	1.79209	2.55188	2.12987	1.20024	1.29873	1.30204
ZKSCAN2	1.79302	2.22148	2.24593	3.71391	4.00389	3.67945
MPP5	1.79304	2.0178	1.82749	1.96311	2.0055	1.96765
RP11-1L12.3	1.79415	1.7496	2.14098	2.31925	1.75451	1.57827
APH1B	1.79803	1.69921	1.7817	2.15221	1.68288	1.81439
CTD-2516F10.2	1.79875	3.24785	1.93941	2.3	3.77566	2.35489
RAB11FIP2	1.80145	1.74351	2.06388	1.77409	1.68934	1.87602
TYSND1	1.80242	1.75185	1.44211	0.798241	0.831126	0.932258
AL161915.1	1.80267	2.2976	2.17491	1.00495	1.70275	1.90016
INPP5F	1.80293	2.31966	2.05301	1.60421	1.95771	2.39552
PSRC1	1.80569	1.30528	0.884552	3.16041	1.37134	1.07328
NBEAP1	1.80607	1.85269	1.96728	1.75924	1.75369	1.88357
ITPKB	1.80816	1.96314	2.4236	2.57946	3.28678	2.67789
RP11-74E22.5	1.81216	0.669286	1.59862	1.5334	0.855857	0.59311
MAP10	1.81263	1.53752	2.32587	1.46775	1.40905	1.57541
BRF1	1.81467	1.61291	2.5465	3.46388	3.27531	3.45644
ACP6	1.8159	3.04022	2.19554	1.811	2.66972	2.20007
RP1-228P16.1	1.8203	1.31273	1.49875	2.03622	1.37552	1.60771
PYROXD2	1.82041	1.55329	2.23623	1.15463	1.34668	1.24947
RP11-745O10.2	1.82089	2.01753	2.20869	2.05438	2.19772	2.23487
RP4-717I23.3	1.82169	1.72204	2.22393	1.14016	2.36356	1.78779
MYH10	1.82193	1.85033	1.99643	1.8187	2.12288	2.42206
TMEM170A	1.82345	1.60732	1.89965	1.30693	1.22667	1.43824
TTC39C	1.82563	1.0838	1.25085	1.70228	1.56343	1.4231
NCF2	1.82831	2.2625	1.84773	3.91734	3.78733	3.11456
SPATA2L	1.82839	1.99767	1.66247	1.6992	1.7271	2.02737
PEAK1	1.82977	2.51742	2.12705	2.49708	2.67521	2.50665
RP11-421L21.3	1.83128	0.807521	1.39586	1.27765	0.779742	0.663113
ZNF232	1.83191	1.08122	1.10342	1.28863	1.54243	0.94798
RP11-946L16.1	1.8333	1.17755	1.61727	1.29499	1.70658	1.0957
STRN3	1.8333	1.84993	1.86535	1.74985	1.84703	2.24584
LINC01001	1.83535	1.40238	1.6998	1.56673	2.1466	2.66418
RP11-762H8.2	1.83628	1.60757	2.33985	1.19701	1.71308	1.93657
TMTC3	1.83667	1.93943	1.74822	1.84378	1.94943	1.52351
SLC16A13	1.83673	1.97076	1.87288	2.46681	2.27351	1.49419
KLHL25	1.84095	1.82106	1.36125	4.37614	3.20981	3.38049
AGAP4	1.84107	2.25223	2.00024	3.17106	2.70922	2.43567
TDRD3	1.84107	1.07958	2.65112	2.78043	1.64279	1.89492
RP11-295P9.3	1.84142	1.50651	1.964	1.45174	1.73813	1.67426
RP4-781K5.2	1.84158	1.14198	1.98559	1.38515	2.06163	1.94216
WWOX	1.84161	1.14794	2.43453	1.80706	2.14256	1.79829
SNX29	1.84508	2.18825	2.04477	2.34205	1.44195	1.84314
CAPRIN2	1.84939	1.31445	1.59393	2.27823	1.58419	1.57558
RP11-56B16.4	1.85361	1.18663	1.14463	1.00383	1.05052	0.637012
TRIM66	1.85525	1.48813	2.10355	1.38708	1.45331	1.39996
CROCC	1.85912	1.62703	1.90909	1.50383	1.62573	1.65382
MYO9A	1.8614	1.7979	2.05735	1.39472	1.33252	1.43183
PIF1	1.86225	2.32837	2.22506	3.44357	1.95536	3.08637
RP11-206L10.2	1.86628	1.66133	2.31124	2.13799	2.48605	2.43155
SCAPER	1.86813	1.83606	1.90283	1.71652	1.90393	2.12227
GSDMB	1.86823	2.12375	2.17327	2.8984	3.1796	2.92064
RAB38	1.86971	2.129	1.70774	1.90308	2.31062	2.43933
RP11-927P21.5	1.87115	1.60303	0.808702	2.76924	0.701731	1.00851
ZNF697	1.87531	2.85355	2.77927	1.72648	2.0784	2.10833
AC005606.15	1.87568	1.29313	0.992795	0.761834	1.53549	0.36834
ZNF18	1.87643	1.12976	1.02252	2.20766	0.806304	2.28451
DYNC1I2P1	1.87731	1.87426	1.95102	1.98458	1.74897	1.41404
KIAA1731	1.87764	1.54476	2.0936	1.48197	1.59318	1.44598
MRPS31P5	1.87924	1.47171	1.74224	1.50166	1.42964	1.79317
ACAD10	1.87985	1.70108	2.50962	2.20068	0.911768	1.91162
BTBD7	1.88237	1.33558	1.50206	1.73438	1.97667	1.47333
RELT	1.88665	1.28346	1.70642	2.45739	1.11964	1.46137
ZNF205	1.88797	1.78816	1.40727	1.42379	1.81587	1.92443
RP11-793H13.8	1.88906	1.83698	2.24276	2.08397	1.70371	1.33237
ENDOV	1.88984	2.83521	2.07363	2.02281	2.29022	2.37076
RP11-1094M14.5	1.89291	1.91913	1.66986	1.50752	1.05176	2.07728
RP11-571M6.7	1.89339	1.86477	2.80369	3.20428	2.04394	1.6599
TTBK2	1.89495	1.75105	1.87716	2.68417	2.16171	2.53602
NFAT5	1.89604	2.33495	2.11312	3.52269	2.87789	3.3042
TMEM134	1.90208	1.59849	2.84293	1.80001	1.88563	2.30841
HHLA3	1.90506	3.16506	0.413779	2.37766	3.46065	3.20979
RP11-175B9.3	1.90994	3.53062	0.130669	7.94317	6.92028	3.79868
TRNAU1AP	1.91123	2.65583	2.1781	3.31956	2.54046	2.16549
RP11-521B24.5	1.91193	1.15074	0.46851	0.43142	1.33774	0.625764
ATG2A	1.91345	1.61877	1.62458	1.64857	1.19518	1.16575
IRF6	1.91484	1.26401	1.27917	0.820973	1.23208	1.06226
SWAP70	1.91615	2.45483	2.13062	2.0265	2.74367	1.87954
FLJ00104	1.91818	2.3323	2.12885	2.48689	2.01521	2.02784
GPAM	1.91861	1.60381	1.58453	1.84533	1.6717	1.45561
ZFYVE21	1.92004	1.65014	1.83789	0.828991	1.41622	1.05335
LRRC37B	1.92183	1.45466	1.81588	3.26951	2.45598	2.24045
ZFYVE27	1.9239	2.54453	1.09257	0.892565	0.479362	1.89132
SPSB2	1.92463	1.87618	2.32808	2.45674	1.23028	2.69569
DYRK4	1.92586	2.67475	2.3991	2.65041	4.41674	1.83821
CDA	1.92709	4.82578	5.3108	1.79414	2.59317	2.17863
LINC00202-2	1.92883	1.72768	2.18743	2.15985	2.34936	2.21583
RP11-152F13.3	1.92919	2.31304	1.35146	2.0673	1.93908	1.56165
GSKIP	1.93039	2.29894	2.33093	1.529	2.22786	1.87547
UACA	1.93185	1.81041	2.46706	1.51553	1.40873	2.17362
RP11-888D10.4	1.93216	2.7848	4.53142	1.65887	1.78055	2.03597
SHISA2	1.93366	0.944073	1.7058	3.58009	1.20724	2.51527
SLX4	1.93727	3.49288	3.41855	1.60678	3.1279	3.09952
ARL17B	1.93908	1.19683	0.901315	1.37968	1.1301	1.17086
RP11-267N12.3	1.93966	1.58088	2.09535	1.44746	1.28374	1.68326
DNAJC9-AS1	1.93969	1.30709	2.4316	1.24394	1.28574	1.40335
MMP1	1.94347	0.0708922	0.190496	1.52676	0.0906542	0.0471176
RHOT1	1.94667	1.09935	2.26777	0.647235	2.00391	2.24596
SEMA4G	1.94702	1.55668	1.28401	2.04076	2.65891	1.82013
AC113189.5	1.94916	2.25514	2.31709	2.45043	1.49043	3.00327
LRP4	1.95237	2.23892	1.98848	2.52257	2.18941	2.47145
CCSAP	1.95279	2.89942	3.1065	2.87134	4.46939	4.06659
SNHG10	1.95289	1.40133	2.52979	2.02707	1.79371	2.37691
FAM24B	1.95337	2.2575	0.843806	1.32988	1.19725	1.7931
C17orf97	1.9534	1.96279	1.94996	1.84417	1.71564	1.90365
KIAA0586	1.95461	2.28491	2.48502	2.02502	2.3745	2.50612
MXRA7	1.95509	1.43956	2.00506	2.94536	3.4586	2.55451
BACE1	1.95517	2.6251	2.41877	1.51206	3.60288	2.61877
ADCY9	1.96167	1.91464	1.91069	2.0213	2.06875	2.12051
NBPF16	1.96227	1.99337	3.00482	3.50881	2.54905	2.82343
RP5-991G20.4	1.96533	2.58082	2.52181	1.50511	2.10016	2.22211
CGRRF1	1.97256	2.61334	2.18051	1.96038	1.89013	1.56967
ST6GALNAC2	1.97295	1.91842	2.2272	1.83357	2.09522	1.87154
RP11-498C9.15	1.97387	1.89196	1.72573	1.21689	1.42054	1.33245
NR1H3	1.9741	2.05944	1.95693	0.872651	1.58219	2.18874
FAS	1.97465	1.31736	1.62762	2.15508	1.60921	1.74825
PCCA	1.97625	1.42673	1.6155	2.40268	1.38587	3.05659
ZNF605	1.97626	2.63127	2.53863	1.72554	1.69569	1.92635
TUFT1	1.97991	0.863059	1.4725	2.44091	2.45676	2.45425
IPMK	1.9807	1.98112	2.14164	4.92503	4.34849	4.54044
ZNF839	1.98077	1.50452	0.603002	1.33366	0.698345	1.45019
FAM63A	1.98102	1.0769	1.53875	2.07568	1.43521	1.55023
GMEB1	1.98517	1.58884	2.32033	1.90071	1.35694	1.46129
TRIM16L	1.98587	1.9359	2.50414	1.79306	2.45802	1.53905
CEP112	1.98973	2.23641	2.91538	4.20476	2.87376	4.99644
P2RX7	1.99083	1.62508	1.71875	1.64858	1.45435	1.67265
GRAMD1B	1.99186	1.14107	0.625257	1.94071	1.61101	1.41694
KLC1	1.9943	1.79826	1.88175	1.40043	1.54488	1.76436
RHOV	1.99603	1.5563	1.8342	7.0187	4.05011	4.21917
CTD-2033A16.3	1.99608	1.25818	1.12696	1.94576	1.10612	1.95992
LCOR	1.99633	1.90016	2.0526	2.83215	2.56114	2.7371
ENTPD7	1.9972	2.42598	2.02027	1.55028	1.84458	1.5296
RP11-109D20.2	1.9972	2.18557	2.0555	2.25331	2.65508	1.85208
JRKL	2.00551	2.48003	2.20797	1.28282	2.02329	1.25531
ZBTB37	2.00651	1.8923	2.10531	2.40428	2.56312	2.62757
RBM26-AS1	2.0085	1.87232	2.57395	1.58272	1.40991	1.25477
RP5-857K21.7	2.00989	1.5017	2.13989	2.25199	1.92031	2.31374
RP11-649E7.5	2.01015	2.03632	1.82394	2.46231	2.43519	1.59778
POU2F1	2.01077	1.47286	1.84699	2.35289	2.28948	2.22722
RP11-1079K10.4	2.01241	1.54692	1.81858	1.46196	1.60724	1.54221
RP5-886K2.3	2.01674	1.95053	2.01887	2.73515	2.21101	2.07423
GDAP2	2.01852	2.16038	1.63521	2.40023	2.40498	1.90651
RP4-782G3.1	2.01853	2.31934	2.59681	0.910947	2.64811	1.32131
SENP3-EIF4A1	2.01911	1.56878	1.20867	0.778825	0.776235	0.856156
UBL3	2.02697	2.58035	2.00688	2.68588	2.94661	2.84775
LINS	2.02743	1.50122	1.32298	1.50185	1.13383	1.69539
PITPNC1	2.02835	2.32362	2.13278	1.66018	2.25133	3.15929
C11orf71	2.02988	1.57079	1.53487	1.3741	1.91737	1.70838
[truncated: 4,262 more rows]
