# Supplementary material for: SUMO modification of a heterochromatin histone demethylase JMJD2A enables viral gene transactivation and viral replication
Source: PLoS Pathog. 2017 Feb 17;13(2):e1006216. doi: 10.1371/journal.ppat.1006216 (PMC5333917; doi:10.1371/journal.ppat.1006216)
Supplement: S4 Table — (XLS) [file ppat.1006216.s011.xls]

## Sheet: 工作表1
S4 Table. KSHV gene expression level for dChip analysis
Gene Name	WT_0hr	WT_24hr	K471R_0hr	K471R_24hr	shJMJD2A_0hr	shJMJD2A_24hr
ORF30	0	7.03736e-16	0	1.69414e-14	0	2.94211e-16
ORF49	1.58519e-07	0.000551073	1.17949e-07	0.000461389	2.33327e-09	0.000354096
ORF31	7.19785e-05	0.000143269	0.000212716	0.000573285	3.34092e-06	0.000709697
ORF33	0.00319755	35.6575	0.14341	39.5186	0.178142	49.9089
ORF32	0.066331	9.91664	0.161042	8.60758	0.00230787	11.6879
ORF28	0.0816974	6.0263	0.0803068	9.23064	0.072249	10.8907
ORF19	0.121753	20.6809	0.164561	25.9689	0.243649	28.9464
ORF24	0.122238	12.3639	0.185698	14.8825	0.0786193	15.7611
ORF20	0.129954	11.4701	0.127742	12.4217	0.19816	15.081
ORF25	0.170083	39.9341	0.137333	41.6261	0.150412	51.3766
ORF23	0.186092	16.6925	0.1626	17.7036	0.164571	19.054
ORF21	0.18728	23.0388	0.212414	26.0878	0.280281	30.5145
ORF26	0.191668	77.1144	0.619046	80.0949	0.363217	102.753
ORF22	0.194605	35.1715	0.281312	38.8846	0.263209	48.0776
ORF64	0.241104	20.752	0.296249	22.3218	0.246886	24.1004
ORF63	0.252162	13.7289	0.221312	14.6094	0.207071	18.2102
ORF29	0.265664	28.5973	0.200768	28.9687	0.15367	35.9921
ORF62	0.328023	21.8437	0.223227	22.2319	0.223143	26.7721
ORF34	0.357572	71.3559	0.477016	53.3202	0.271044	71.0441
ORF7	0.396777	24.6731	0.342748	25.1881	0.223293	28.7759
ORF44	0.424205	38.4834	0.396135	30.912	0.27198	31.1265
ORF67A	0.520355	19.085	0.920696	15.2106	0.18407	20.3259
ORF43	0.524825	41.2397	0.502315	35.1395	0.317562	35.539
ORF56	0.574982	30.5502	0.633408	31.9686	0.561087	40.8519
ORF42	0.600745	49.896	0.590519	43.511	0.398451	45.3693
ORF27	0.604711	109.597	0.594418	119.872	0.636638	152.898
ORF6	0.605432	71.7537	1.27009	89.0383	1.01206	102.172
ORF18	0.617281	29.3234	0.574839	32.6325	0.316043	36.7874
K15	0.653028	6.16988	0.594363	5.1144	0.342225	4.50819
ORF61	0.770266	95.8959	1.17203	94.1273	0.681184	112.093
ORF60	0.876196	107.186	1.26501	106.292	0.678005	131.253
K4.2	1.00875	47.3041	0.721146	46.0078	0.486591	65.7787
ORF17	1.05355	84.6445	1.36969	95.8248	0.931704	115.93
ORF55	1.0665	48.3768	1.40984	46.7739	1.39847	57.2044
ORF16	1.14439	34.7328	1.07803	28.8155	0.548186	31.1536
K12	1.3857	22.8562	0.817266	31.8873	1.1029	25.775
K4.1	1.38933	65.6995	1.50944	55.2557	1.35799	81.7783
ORF38	1.49941	53.0667	1.3399	81.3857	1.5671	57.1539
ORF35	1.50153	146.828	1.42131	93.0834	1.3489	120.499
ORF68	1.5385	66.1447	2.32122	61.6577	1.29729	69.9486
ORF40	1.76214	68.0117	2.05548	50.109	1.56873	53.4995
ORF4	1.83817	48.3872	1.70235	48.0125	1.74649	53.3709
vIRF-2	2.15776	37.1883	2.37191	32.131	1.90822	34.7954
ORF69	2.18457	100.6	4.05014	105.569	1.71183	123.04
ORF2	2.26565	124.568	2.69594	93.4452	1.26545	103.693
ORF53	2.27321	50.0712	2.83039	53.5673	1.40722	59.373
ORF17.5	2.62888	134.427	1.509	142.265	1.24788	169.151
ORF39	2.63132	91.8704	3.42818	86.2206	1.8099	87.9676
ORF36	2.82233	231.893	2.12696	147.003	1.8066	182.302
ORF67	2.83472	105.559	4.87632	118.174	2.50688	116.465
ORF66	3.36881	108.927	4.95764	124.682	2.56591	124.148
ORF8	3.3725	122.783	3.28593	91.086	2.28277	97.1396
vIRF-4	3.40608	81.0472	3.22635	76.6007	2.53491	79.6128
K7	3.68934	90.5314	4.249	82.9213	5.34343	75.4143
ORF65	3.77935	150.15	7.04405	175.577	2.86479	177.268
ORF48	3.92737	171.033	3.04347	116.055	1.4885	122.285
vIRF-3	4.01018	47.3827	4.49132	43.4366	4.65851	46.3062
ORF73	4.01609	43.3137	3.4056	23.535	3.66619	25.5118
ORF57	4.69633	401.505	6.20536	378.65	4.22843	419.012
ORF47	5.0462	277.02	3.53606	176.394	1.85574	216.729
ORF54	5.1521	117.631	7.81922	131.605	4.03053	124.333
K14	5.17645	186.624	4.66431	120.409	2.56138	107.963
ORF75	5.24324	22.2597	4.10797	19.6808	3.65017	18.324
ORF37	6.08548	444.114	7.43512	367.361	5.50331	452.591
ORF9	6.41687	213.669	5.64197	159.362	3.54946	167.574
ORF70	6.44376	457.669	7.82015	307.945	4.90951	446.762
ORF74	6.76482	205.714	5.61741	139.256	2.50529	121.951
ORF46	7.13797	426.021	7.46706	292.191	4.74882	343.095
K4	7.17869	254.685	12.2835	335.129	6.50522	406.563
K3	8.68891	709.163	11.0141	475.442	7.11059	641.676
ORF52	9.10304	215.738	9.01067	178.292	6.81176	182.2
ORF10	9.99248	488.664	9.29198	304.77	5.47884	352.296
K6	10.4358	389.834	15.4304	310.979	8.45339	277.307
ORF50	10.8696	295.972	9.92835	234.027	7.07404	238.412
K8.1	12.9752	568.896	11.4568	545.762	7.65923	568.412
ORF45	13.9157	713.775	13.0131	519.943	8.49464	613.288
ORF71	21.0415	226.666	14.3998	132.246	15.6245	160.429
K5	22.9611	625.913	24.3977	517.26	12.9795	469.131
ORF72	23.9765	281.119	18.4587	161.479	22.8413	199.473
ORF11	25.389	931.492	16.6446	531.134	10.582	583.78
ORF59	28.7726	2389.35	33.4459	1910.01	22.4416	2197.92
ORF58	30.0178	2015.75	36.0153	1722.16	22.4081	1820.74
K8	30.3642	1210.06	26.936	969.402	16.0926	945.69
vIRF-1	54.7766	903.554	40.5843	686.407	22.2463	568.018
K2	64.9327	3055.79	61.5751	2218.84	27.4632	1995.93
PAN	1532.92	95501.2	1564.12	68758.5	1035.78	77697.3
