# Supplementary material for: SUMO modification of a heterochromatin histone demethylase JMJD2A enables viral gene transactivation and viral replication
Source: PLoS Pathog. 2017 Feb 17;13(2):e1006216. doi: 10.1371/journal.ppat.1006216 (PMC5333917; doi:10.1371/journal.ppat.1006216)
Supplement: S5 Table — (XLS) [file ppat.1006216.s012.xls]

## Sheet: 工作表1
S5 Table. Genes up-regulated in JMJD2A-WT when compared with JMJD2A-K471R rescue BCBL-1 cells after Dox treatment for 24 hours
ID	WT_0hr	WT_24hr	WT_24/0 hr	Describe_WT	K471R_0hr	K471R_24hr	K471R_24/0 hr	Describe_K471R	K471R_FC/WT_FC	Describe
SNORA11.2	0.01	1.49986	149.986	Up	0.01	0.01	1	NC	-149.986	Down
RPL9P25	0.01	1.59331	159.331	Up	1.31978	0.932602	-1.41516	NC	-112.589	Down
RP11-318E3.4	0.01	1.12315	112.315	Up	0.01	0.01	1	NC	-112.315	Down
RP11-501C14.7	0.01	1.24664	124.664	Up	0.302289	0.193278	-1.56401	Down	-79.7079	Down
AC100757.1	0.01	0.771012	77.1012	Up	0.01	0.01	1	NC	-77.1012	Down
RNA5SP82	0.01	0.695587	69.5587	Up	0.01	0.01	1	NC	-69.5587	Down
RP11-831H9.3	0.01	0.695587	69.5587	Up	0.01	0.01	1	NC	-69.5587	Down
SNORD116-17	0.01	0.695587	69.5587	Up	0.01	0.01	1	NC	-69.5587	Down
AC068641.1	0.01	0.633604	63.3604	Up	0.01	0.01	1	NC	-63.3604	Down
RP11-831H9.11	0.01	0.631024	63.1024	Up	0.01	0.01	1	NC	-63.1024	Down
RNU6-1157P	0.01	0.603717	60.3717	Up	0.01	0.01	1	NC	-60.3717	Down
RNU6-510P	0.01	0.592537	59.2537	Up	0.01	0.01	1	NC	-59.2537	Down
RNU6-398P	0.01	0.587101	58.7101	Up	0.01	0.01	1	NC	-58.7101	Down
RP11-612B6.2	0.01	1.48823	148.823	Up	0.541309	1.38441	2.55752	Up	-58.1903	Down
MIR181B1	0.01	0.581764	58.1764	Up	0.01	0.01	1	NC	-58.1764	Down
AC015933.2	0.01	0.581764	58.1764	Up	0.01	0.01	1	NC	-58.1764	Down
AP002348.1	0.01	0.511952	51.1952	Up	0.01	0.01	1	NC	-51.1952	Down
SNORA77	0.01	0.511952	51.1952	Up	0.01	0.01	1	NC	-51.1952	Down
SYNJ2BP-COX16	0.01	0.784037	78.4037	Up	1.77953	1.08097	-1.64623	Down	-47.6261	Down
RP4-612B18.3	0.01	0.605145	60.5145	Up	0.110053	0.140732	1.27877	NC	-47.3226	Down
RP11-169K16.7	0.01	0.620097	62.0097	Up	0.180436	0.24804	1.37467	NC	-45.1088	Down
SNORA31	0.363593	0.984524	2.70776	Up	1.14989	0.01	-114.989	Down	-42.4664	Down
RP4-714D9.2	0.01	0.36004	36.004	Up	0.01	0.01	1	NC	-36.004	Down
CTC-297N7.10	0.01	0.374234	37.4234	Up	0.816711	0.696253	-1.17301	NC	-31.9038	Down
RNU1-3	0.01	0.780415	78.0415	Up	0.283857	0.725971	2.55752	Up	-30.5145	Down
OR10AB1P	0.01	0.402713	40.2713	Up	0.446654	0.63461	1.42081	NC	-28.3439	Down
RP11-638I2.10	0.01	0.21841	21.841	Up	0.01	0.01	1	NC	-21.841	Down
RP11-80H5.7	0.354326	0.575658	1.62466	Up	0.34897	0.01	-34.897	Down	-21.4796	Down
RP11-178G16.5	0.146792	0.397478	2.70776	Up	0.578293	0.01	-57.8293	Down	-21.3569	Down
ARAP1-AS1	0.01	0.494799	49.4799	Up	0.479923	1.22741	2.55751	Up	-19.3469	Down
RP11-611O2.3	2.21751	6.90334	3.1131	Up	4.68454	0.0864153	-54.2096	Down	-17.4134	Down
AC005280.1	0.0117767	0.996916	84.6516	Up	0.0566021	0.289745	5.11898	Up	-16.5368	Down
RP11-141J13.3	0.352083	0.953356	2.70776	Up	0.43345	0.01	-43.345	Down	-16.0077	Down
AP006621.8	0.305607	0.6656	2.17796	Up	0.344517	0.01	-34.4517	Down	-15.8183	Down
RSC1A1	0.127907	2.11396	16.5273	Up	0.505063	0.461139	-1.09525	NC	-15.09	Down
RP11-196H14.3	0.01	0.554061	55.4061	Up	0.100763	0.386556	3.83629	Up	-14.4426	Down
PLA2G12AP1	0.01	0.337997	33.7997	Up	0.491752	0.209611	-2.34602	Down	-14.4072	Down
RP11-302B13.5	0.01	0.829726	82.9726	Up	0.131012	0.789556	6.02659	Up	-13.7677	Down
RPL3P4	0.446971	1.21029	2.70776	Up	0.33016	0.01	-33.016	Down	-12.1931	Down
CTB-58E17.3	0.0972575	1.18507	12.1849	Up	0.287361	0.244978	-1.17301	NC	-10.3877	Down
RP11-244H3.4	0.0795523	0.849807	10.6824	Up	0.639977	0.68354	1.06807	NC	-10.0016	Down
RP11-672L10.6	0.58717	1.19244	2.03083	Up	0.192764	0.01	-19.2764	Down	-9.4919	Down
SLC7A5P2	0.01	0.744237	74.4237	Up	0.053226	0.445251	8.36529	Up	-8.89673	Down
RP5-940J5.3	0.01	0.268319	26.8319	Up	0.390378	0.1248	-3.12803	Down	-8.57789	Down
CYGB	0.0657097	0.978593	14.8927	Up	0.237036	0.413783	1.74565	Up	-8.53128	Down
RP11-206L10.5	0.160228	1.5185	9.47712	Up	0.631221	0.807181	1.27876	NC	-7.41117	Down
CASQ1	0.0373553	0.965446	25.845	Up	0.0401323	0.142945	3.56184	Up	-7.25606	Down
LLGL2	0.942541	1.47514	1.56507	Up	1.0751	0.0961981	-11.1759	Down	-7.14084	Down
RPS4XP17	0.01	0.763854	76.3854	Up	0.0617408	0.710566	11.5089	Up	-6.6371	Down
LINC00273	0.130213	1.01368	7.78478	Up	0.769464	0.983961	1.27876	NC	-6.08775	Down
RP11-122G18.7	0.0534696	0.50674	9.47716	Up	0.315968	0.202024	-1.56401	Down	-6.05952	Down
RP11-77H9.5	0.46227	0.938788	2.03082	Up	0.11382	0.01	-11.382	Down	-5.60463	Down
RP11-264B17.2	0.0868881	0.58818	6.7694	Up	0.855745	1.09429	1.27876	NC	-5.29373	Down
AC007347.1	0.080634	0.711251	8.82073	Up	0.0680009	0.117329	1.7254	Up	-5.11227	Down
LINC00869	0.19902	1.07779	5.41549	Up	0.686038	0.626628	-1.09481	NC	-4.94651	Down
CTD-2643K12.2	0.143017	0.774512	5.41552	Up	0.140855	0.18012	1.27876	NC	-4.23497	Down
RP11-452K12.4	0.0768572	0.624332	8.12327	Up	0.15139	0.290388	1.91815	Up	-4.23496	Down
NEURL1	0.190082	1.02801	5.40824	Up	0.187209	0.239395	1.27876	NC	-4.2293	Down
RNA5-8SP2	0.01	1.26304	126.304	Up	0.306267	0.01	-30.6267	Down	-4.12398	Down
CCND2-AS1	0.085166	0.345914	4.06164	Up	0.754906	0.750824	-1.00544	NC	-4.03968	Down
RGS17P1	0.170948	1.15722	6.76943	Up	0.252545	0.430594	1.70502	Up	-3.97029	Down
FAM231D	0.224369	0.405026	1.80518	Up	0.662932	0.0941924	-7.03806	Down	-3.89882	Down
RP6-206I17.3	0.225082	0.9142	4.06163	Up	0.443358	0.425212	-1.04268	NC	-3.89539	Down
C17orf100	0.178725	4.10924	22.992	Up	0.505031	3.25966	6.45438	Up	-3.56223	Down
C14orf182	0.129067	0.621033	4.81171	Up	0.462475	0.342148	-1.35168	NC	-3.5598	Down
SLC12A6	0.317129	1.22149	3.85171	Up	0.597253	0.646999	1.08329	NC	-3.55557	Down
RP11-16F15.2	0.0847082	0.458739	5.41552	Up	0.66742	0.426736	-1.56401	Down	-3.46258	Down
RP11-390K5.6	0.0974246	0.836426	8.58537	Up	0.307107	0.763056	2.48466	Up	-3.45535	Down
KRT17	0.114046	1.09174	9.5728	Up	0.780971	2.1708	2.77962	Up	-3.44393	Down
IL10	0.869948	3.94261	4.53201	Up	0.314158	0.438255	1.39501	NC	-3.24872	Down
RP11-512F24.1	0.413415	1.36819	3.30948	Up	1.13101	1.15704	1.02301	NC	-3.23503	Down
GGT6	0.01	1.1678	116.78	Up	0.01	0.362853	36.2853	Up	-3.21838	Down
EIF3CL	0.743251	2.4701	3.32337	Up	1.05091	1.09363	1.04065	NC	-3.19355	Down
RP11-685G9.4	0.130572	0.530337	4.06164	Up	0.128598	0.164446	1.27876	NC	-3.17624	Down
RN7SL524P	0.159686	0.648588	4.06165	Up	0.314544	0.402227	1.27876	NC	-3.17623	Down
RP11-110I1.13	0.290875	1.18143	4.06164	Up	0.716193	0.91584	1.27876	NC	-3.17623	Down
MYCL	0.236775	1.28166	5.41299	Up	0.414627	0.725091	1.74878	Up	-3.0953	Down
FUOM	0.925396	2.8447	3.07404	Up	2.50042	2.53002	1.01184	NC	-3.03807	Down
S100A9	0.0819188	1.55271	18.9543	Up	0.161361	1.03171	6.3938	Up	-2.96447	Down
SLC16A6	0.204368	0.606121	2.96583	Up	0.205388	0.205823	1.00212	NC	-2.95956	Down
CTD-3199J23.6	0.380956	0.63994	1.67983	Up	0.953057	0.198432	-4.80294	Down	-2.85919	Down
RP11-66D17.5	0.218324	1.18234	5.41553	Up	0.430047	0.824891	1.91814	Up	-2.82332	Down
RP11-422P24.10	0.113897	1.23362	10.831	Up	0.448699	1.72134	3.83629	Up	-2.8233	Down
RP3-455J7.4	0.149876	0.887749	5.92322	Up	0.258318	0.54268	2.10082	Up	-2.81948	Down
CILP	0.23347	2.48562	10.6464	Up	0.324007	1.24298	3.83628	Up	-2.7752	Down
RP11-454L1.2	0.01	0.282327	28.2327	Up	0.0684596	0.700348	10.2301	Up	-2.75977	Down
ARHGAP5-AS1	0.343761	1.21007	3.52009	Up	0.440133	0.562826	1.27876	NC	-2.75273	Down
U3.41	0.232843	0.630483	2.70776	Up	0.01	0.01	1	NC	-2.70776	Down
PMP22	0.114307	0.367549	3.21545	Up	0.211083	0.251933	1.19353	NC	-2.69408	Down
RP3-465N24.6	0.01	0.659732	65.9732	Up	0.01	0.245483	24.5483	Up	-2.68749	Down
BNIPL	0.144214	0.529413	3.67102	Up	0.235511	0.0241625	-9.74696	Down	-2.65511	Down
RP11-336K24.12	0.394441	1.95809	4.96422	Up	0.604298	1.13153	1.87247	Up	-2.65116	Down
AL645728.1	0.185543	0.502406	2.70776	Up	0.228423	0.233679	1.02301	NC	-2.64686	Down
LINC00505	0.267046	0.723096	2.70776	Up	0.657522	0.672651	1.02301	NC	-2.64686	Down
PCNPP1	0.184999	1.25233	6.76939	Up	0.273303	0.698978	2.55752	Up	-2.64686	Down
RP11-135A24.4	0.246826	0.835431	3.3847	Up	0.364641	0.466289	1.27876	NC	-2.64685	Down
RP11-855A2.5	0.456687	2.4732	5.41553	Up	1.2369	2.58824	2.09252	Up	-2.58804	Down
PMF1-BGLAP	0.459064	1.29855	2.82869	Up	1.00291	1.10013	1.09694	NC	-2.57872	Down
ZNF648	0.388604	1.01717	2.6175	Up	0.816488	0.832012	1.01901	NC	-2.56866	Down
RP11-47A8.5	0.0350387	0.569257	16.2465	Up	0.0345089	0.220644	6.39383	Up	-2.54097	Down
AC006449.1	0.25829	1.22393	4.73859	Up	0.635964	0.325298	-1.95502	Down	-2.42381	Down
RP11-670E13.2	0.305936	0.931952	3.04623	Up	0.301311	0.385305	1.27876	NC	-2.38217	Down
KRT83	0.0504183	0.716733	14.2157	Up	0.0744841	0.444488	5.96756	Up	-2.38217	Down
HIST2H3A	0.256887	0.656944	2.55733	Up	0.309226	0.287583	-1.07526	NC	-2.37834	Down
DLG2	0.333413	0.925138	2.77475	Up	0.874709	0.746028	-1.17249	NC	-2.36655	Down
RP11-414J4.2	0.0956058	0.710484	7.43139	Up	0.168554	0.531307	3.15215	Up	-2.35756	Down
RP11-766H1.1	0.338428	0.916382	2.70776	Up	0.666624	0.568302	-1.17301	NC	-2.30839	Down
KLF5	0.678059	2.51568	3.71012	Up	0.94927	1.54449	1.62703	Up	-2.2803	Down
SEZ6L2	1.54241	6.60698	4.28354	Up	3.30245	6.21863	1.88304	Up	-2.27481	Down
AC090587.5	0.0956825	1.94314	20.3082	Up	0.188472	1.68707	8.9513	Up	-2.26874	Down
RP11-396F22.1	1.1682	1.82492	1.56216	Up	1.59305	0.452697	-3.51902	Down	-2.25266	Down
HSPA6	0.1965	0.628815	3.20008	Up	0.439839	0.629943	1.43221	NC	-2.23436	Down
FAM131C	0.22309	0.90611	4.06163	Up	0.247182	0.450854	1.82398	Up	-2.2268	Down
RP11-497H17.1	0.375136	0.888806	2.36929	Up	0.554197	0.590572	1.06564	NC	-2.22336	Down
RP11-111M22.4	0.294806	0.665219	2.25646	Up	0.387131	0.371287	-1.04267	NC	-2.16411	Down
ATF3	0.336547	0.983291	2.9217	Up	1.00093	0.74053	-1.35164	NC	-2.1616	Down
TNN	0.11326	0.792258	6.99504	Up	0.14873	0.487363	3.27683	Up	-2.1347	Down
AP006621.5	0.642189	1.39062	2.16544	Up	0.77296	0.784905	1.01545	NC	-2.13248	Down
RP11-175B9.3	1.90994	7.94317	4.15886	Up	3.53062	6.92028	1.96008	Up	-2.12179	Down
RP11-203F10.6	0.195723	0.794957	4.06164	Up	0.385528	0.739498	1.91814	Up	-2.11749	Down
RNU1-59P	0.291773	0.79005	2.70776	Up	1.14945	1.46987	1.27876	NC	-2.11749	Down
RP11-809N8.5	0.289983	1.57041	5.41552	Up	0.285598	0.730425	2.55753	Up	-2.11748	Down
RP11-318L16.6	0.180409	0.488504	2.70776	Up	0.355363	0.454425	1.27876	NC	-2.11748	Down
RND2	0.211802	0.462722	2.18469	Up	0.387509	0.399902	1.03198	NC	-2.11699	Down
ZNF487	0.223909	0.727549	3.24931	Up	0.308733	0.479395	1.55278	Up	-2.09257	Down
NR4A1	3.3627	13.3661	3.97481	Up	5.0843	9.72669	1.91308	Up	-2.0777	Down
RP11-73M18.9	0.346026	0.655869	1.89543	Up	0.340795	0.087159	-3.91004	Down	-2.06287	Down
RASSF8-AS1	0.252351	0.63245	2.50623	Up	0.849979	0.695542	-1.22204	NC	-2.05086	Down
PCDH15	0.636228	13.1606	20.6854	Up	0.564891	5.7425	10.1657	Up	-2.03482	Down
RNASEH1P1	0.191107	0.344981	1.80517	Up	0.87835	0.240686	-3.64936	Down	-2.02161	Down
RP11-126K1.6	0.611872	1.6568	2.70776	Up	1.58188	2.11918	1.33966	NC	-2.02123	Down
PARD6A	0.464317	0.962209	2.07231	Up	0.715706	0.736986	1.02973	NC	-2.01247	Down
MMP15	0.189069	0.40655	2.15027	Up	0.284792	0.266132	-1.07012	NC	-2.00938	Down
CNTNAP1	0.107458	0.652036	6.06782	Up	0.282247	0.859047	3.0436	Up	-1.99363	Down
RP11-593F23.1	0.301193	1.57674	5.23498	Up	0.276863	0.733373	2.64887	Up	-1.97631	Down
RP11-799B12.4	0.390432	0.793219	2.03164	Up	0.261658	0.254244	-1.02916	NC	-1.97408	Down
HBE1	12.2578	25.1109	2.04856	Up	3.37542	3.52679	1.04484	NC	-1.96064	Down
RP11-529K1.3	2.13433	5.39651	2.52843	Up	3.01429	2.33458	-1.29115	NC	-1.95828	Down
SLC6A12	0.279892	0.572203	2.04437	Up	0.385847	0.367794	-1.04908	NC	-1.94872	Down
GSTM2	0.276494	0.656926	2.37591	Up	1.1255	1.37235	1.21932	NC	-1.94855	Down
UBXN10-AS1	0.185361	0.376435	2.03082	Up	0.730236	0.700348	-1.04268	NC	-1.9477	Down
GALR2	0.381187	0.750663	1.96928	Up	0.853236	0.872868	1.02301	NC	-1.92499	Down
AL049840.1	0.2757	0.539159	1.9556	Up	0.301702	0.308644	1.02301	NC	-1.91162	Down
RP11-353N4.5	0.42737	1.04149	2.43697	Up	0.841818	1.07649	1.27877	NC	-1.90572	Down
BSCL2	1.11455	2.90957	2.61053	Up	2.96357	4.10385	1.38477	NC	-1.88518	Down
FMO4	0.456368	0.918198	2.01197	Up	1.03459	0.966107	-1.07089	NC	-1.87879	Down
RP11-297K8.2	0.623577	2.19505	3.52009	Up	1.47396	0.785351	-1.87682	Down	-1.87557	Down
RP11-77H9.2	0.738836	1.59767	2.16241	Up	1.05438	1.2281	1.16476	NC	-1.85653	Down
RP11-732A19.8	0.236928	1.1227	4.73857	Up	0.233346	0.596788	2.55752	Up	-1.8528	Down
RPL7AP6	0.465113	0.86581	1.8615	Up	0.801643	0.805444	1.00474	NC	-1.85272	Down
CALM2P2	1.18168	3.1997	2.70776	Up	1.37542	2.02942	1.47549	NC	-1.83516	Down
SAMD11	0.361608	0.671388	1.85667	Up	0.612893	0.62455	1.01902	NC	-1.82202	Down
RP11-680H20.2	0.0829248	0.336811	4.06164	Up	0.326685	0.731066	2.23783	Up	-1.81499	Down
RP11-34P13.14	3.0731	6.14184	1.99858	Up	4.17964	4.60756	1.10238	NC	-1.81297	Down
RP11-30K9.1	0.0993007	0.537765	5.41552	Up	0.0977995	0.01	-9.77995	Down	-1.80591	Down
RP11-385F5.4	0.195034	0.662853	3.39865	Up	0.948475	0.50398	-1.88197	Down	-1.8059	Down
CTD-3006G17.2	0.01	0.493338	49.3338	Up	0.885948	0.01	-88.5948	Down	-1.79582	Down
ZNF821	0.703022	1.4418	2.05086	Up	1.0835	1.23902	1.14353	NC	-1.79344	Down
LINC00910	0.245331	2.76791	11.2823	Up	0.306055	1.93626	6.32651	Up	-1.78334	Down
ANKRD20A14P	0.703864	1.86924	2.65568	Up	1.11982	1.67065	1.49189	NC	-1.78008	Down
CKLF-CMTM1	0.870143	1.87628	2.15629	Up	0.902384	0.744794	-1.21159	NC	-1.77972	Down
RPS14P3	2.07768	3.79745	1.82774	Up	2.55783	2.48585	-1.02896	NC	-1.7763	Down
AL645728.2	0.126211	0.51752	4.10043	Up	0.01	0.0231452	2.31452	Up	-1.77161	Down
AC100830.4	0.255959	0.577563	2.25647	Up	0.25209	0.322363	1.27876	NC	-1.76457	Down
RBM15	2.65276	4.68073	1.76448	Up	3.3393	3.31437	-1.00752	NC	-1.7513	Down
CAPN8	0.0462044	4.12865	89.3562	Up	0.0455059	2.32765	51.1505	Up	-1.74693	Down
ITPRIP	1.46638	3.73857	2.54952	Up	1.4694	2.15122	1.46401	NC	-1.74146	Down
GPA33	0.5326	1.09405	2.05417	Up	0.994832	1.17963	1.18576	NC	-1.73237	Down
NAB2	3.61571	6.31902	1.74766	Up	5.63873	5.58735	-1.0092	NC	-1.73173	Down
RP11-574F21.2	0.254581	0.804234	3.15905	Up	0.585041	0.320626	-1.82468	Down	-1.73129	Down
MLLT11	0.638432	1.82301	2.85545	Up	0.663077	1.09644	1.65356	Up	-1.72685	Down
ACSF2	0.909883	1.87114	2.05646	Up	1.06271	0.892305	-1.19097	NC	-1.72671	Down
FGFBP3	1.31865	3.62088	2.7459	Up	2.76206	4.39747	1.5921	Up	-1.7247	Down
RP11-311C24.1	1.55701	4.05326	2.60323	Up	2.63429	3.98809	1.51391	Up	-1.71954	Down
TBX6	0.249343	0.538421	2.15936	Up	0.446904	0.562889	1.25953	NC	-1.71442	Down
TBX3	0.416637	0.758239	1.8199	Up	0.604171	0.193852	-3.11666	Down	-1.71254	Down
TAS2R14	0.443893	0.757733	1.70702	Up	0.551214	0.54661	-1.00842	NC	-1.69276	Down
RP11-805J14.5	0.725633	1.33392	1.83828	Up	0.783171	0.853726	1.09009	NC	-1.68636	Down
MAGI3	1.40859	2.8059	1.99199	Up	1.90496	2.25125	1.18178	NC	-1.68558	Down
EEF1A1P11	0.374326	0.645008	1.72312	Up	0.502727	0.514295	1.02301	NC	-1.68436	Down
TGIF1	0.387539	0.652305	1.6832	Up	0.01	0.01	1	NC	-1.6832	Down
LINC00415	1.6299	3.08937	1.89544	Up	1.39123	1.23165	-1.12957	NC	-1.67802	Down
AP4S1	0.853623	1.50761	1.76613	Up	1.09437	1.03853	-1.05377	NC	-1.67601	Down
APOA2	0.639871	1.21507	1.89893	Up	1.47318	1.67021	1.13374	NC	-1.67492	Down
PSRC1	1.80569	3.16041	1.75025	Up	1.30528	1.37134	1.05061	NC	-1.66594	Down
MARK2	2.35637	4.15139	1.76177	Up	3.53048	3.33693	-1.058	NC	-1.66519	Down
RP11-192H23.7	0.309336	0.871076	2.81595	Up	0.373664	0.633294	1.69482	Up	-1.6615	Down
TRNAU1AP	1.91123	3.31956	1.73687	Up	2.65583	2.54046	-1.04541	NC	-1.66142	Down
SMG1P1	0.539875	1.18926	2.20284	Up	0.675299	0.900065	1.33284	NC	-1.65274	Down
RP5-1071N3.1	0.572011	6.40198	11.1921	Up	0.676035	4.58659	6.78455	Up	-1.64964	Down
CEP112	1.98973	4.20476	2.11323	Up	2.23641	2.87376	1.28499	NC	-1.64455	Down
RP11-370A5.1	0.973754	1.8476	1.8974	Up	0.354525	0.306593	-1.15634	NC	-1.64087	Down
SLMO1	1.31426	2.71473	2.0656	Up	1.71258	2.15615	1.25901	NC	-1.64065	Down
HID1	0.277839	0.575703	2.07207	Up	0.529056	0.669983	1.26637	NC	-1.63623	Down
RAD1P1	0.174418	0.629708	3.61034	Up	0.229041	0.512555	2.23783	Up	-1.61332	Down
SAMD13	4.34016	7.56587	1.74322	Up	4.81237	5.21654	1.08399	NC	-1.60816	Down
CMTM1	0.957155	1.63431	1.70747	Up	0.935284	0.87685	-1.06664	NC	-1.60079	Down
SEMA7A	2.52239	15.2023	6.02694	Up	3.32582	12.5727	3.78033	Up	-1.59429	Down
ABTB2	1.19129	3.39619	2.85085	Up	2.33779	4.19176	1.79304	Up	-1.58995	Down
LRRC46	0.320453	0.549698	1.71538	Up	0.258307	0.278714	1.079	NC	-1.58978	Down
RP11-561P12.2	0.535605	1.08772	2.03082	Up	0.131877	0.168639	1.27876	NC	-1.58812	Down
HIST2H2AA3	0.291173	0.591321	2.03082	Up	0.191181	0.244475	1.27876	NC	-1.58812	Down
RP11-631N16.2	0.340664	0.691827	2.03082	Up	0.503271	0.643563	1.27876	NC	-1.58812	Down
RP11-20I23.6	1.02979	1.67305	1.62465	Up	1.52133	1.55633	1.02301	NC	-1.58812	Down
SRP68P1	0.351429	0.713688	2.03082	Up	0.173058	0.2213	1.27876	NC	-1.58811	Down
AC135178.1	0.261433	0.424739	1.62466	Up	0.54071	0.526811	-1.02638	NC	-1.5829	Down
RP5-1092A11.5	0.313443	0.678982	2.16621	Up	0.432185	0.315807	-1.36851	NC	-1.58289	Down
GPRC5A	0.377306	3.8284	10.1467	Up	0.61926	3.97307	6.41584	Up	-1.5815	Down
SEC61A2	1.42161	2.30036	1.61814	Up	1.62457	1.66771	1.02655	NC	-1.57628	Down
RP11-782C8.3	0.301705	0.953103	3.15906	Up	0.693336	1.39325	2.00949	Up	-1.57207	Down
NDUFA4L2	0.83244	1.41683	1.70202	Up	1.2262	1.13078	-1.08438	NC	-1.56957	Down
ROCK1P1	0.250091	0.729277	2.91605	Up	0.208416	0.387657	1.86002	Up	-1.56775	Down
TRPT1	1.50733	2.93347	1.94614	Up	1.98845	2.47862	1.24651	NC	-1.56127	Down
PIF1	1.86225	3.44357	1.84914	Up	2.32837	1.95536	-1.19076	NC	-1.55291	Down
LOH12CR2	0.338062	0.540912	1.60004	Up	0.575096	0.232235	-2.47635	Down	-1.54768	Down
RP11-1070N10.7	0.456372	0.706141	1.54729	Up	0.01	0.01	1	NC	-1.54729	Down
RP5-930J4.4	0.495809	1.67817	3.38471	Up	0.569699	1.24887	2.19216	Up	-1.54401	Down
RP11-571M6.7	1.89339	3.20428	1.69235	Up	1.86477	2.04394	1.09608	NC	-1.544	Down
ASB16	1.34796	3.22795	2.39469	Up	1.95439	3.03351	1.55215	Up	-1.54282	Down
AURKAPS1	0.471648	1.12597	2.38731	Up	0.384221	0.595447	1.54975	Up	-1.54045	Down
SNORD109A	0.277498	0.500932	1.80517	Up	0.819908	0.698978	-1.17301	NC	-1.53892	Down
RP11-734K2.4	0.419531	0.757326	1.80517	Up	0.413188	0.352246	-1.17301	NC	-1.53892	Down
DHRS3	4.88257	8.31617	1.70324	Up	7.07744	7.8388	1.10758	NC	-1.53781	Down
RP11-258F1.1	0.345758	0.873213	2.5255	Up	0.193186	0.319416	1.65341	Up	-1.52745	Down
HIST2H2BE	0.722934	1.41057	1.95117	Up	0.79577	1.0176	1.27876	NC	-1.52583	Down
ZNF215	2.16213	3.81032	1.7623	Up	2.77914	3.21687	1.15751	NC	-1.5225	Down
CTD-2547E10.2	0.619552	1.04318	1.68377	Up	0.669864	0.604162	-1.10875	NC	-1.51862	Down
RP11-326C3.2	1.45136	2.5219	1.73761	Up	2.39995	2.74766	1.14488	NC	-1.51772	Down
RRP15	7.33543	11.3173	1.54283	Up	8.37817	8.51908	1.01682	NC	-1.51731	Down
RPS4XP1	0.12012	0.569197	4.73857	Up	0.473215	0.151282	-3.12803	Down	-1.51487	Down
RP11-671M22.4	0.121509	0.329018	2.70777	Up	0.598362	1.07123	1.79027	Up	-1.51249	Down
NFAT5	1.89604	3.52269	1.85792	Up	2.33495	2.87789	1.23253	NC	-1.50741	Down
CTH	3.67362	6.85943	1.86721	Up	3.25444	4.03242	1.23905	NC	-1.50697	Down
AMIGO1	0.459907	0.786182	1.70944	Up	0.0731933	0.0832785	1.13779	NC	-1.50242	Down
ST5	0.459186	1.23941	2.69915	Up	0.736054	1.32308	1.79753	Up	-1.50159	Down
ANKRD20A5P	0.485682	1.09174	2.24785	Up	0.919911	1.38367	1.50413	Up	-1.49445	Down
RP11-592B15.3	0.575363	1.00997	1.75536	Up	0.512456	0.603209	1.17709	NC	-1.49127	Down
NFKB2	3.36653	5.95537	1.76899	Up	3.68137	3.10228	-1.18667	NC	-1.49073	Down
FANCM	1.66419	2.68127	1.61116	Up	2.02205	1.86933	-1.0817	NC	-1.48947	Down
RPL13AP5	0.268915	0.625143	2.32469	Up	0.684596	1.06998	1.56294	Up	-1.48738	Down
NHLRC4	0.502021	0.951825	1.89599	Up	0.520038	0.407478	-1.27624	NC	-1.48561	Down
RP11-410D17.2	0.578444	1.34253	2.32093	Up	0.73247	1.1448	1.56293	Up	-1.48499	Down
RP11-161H23.10	0.365279	0.692362	1.89543	Up	0.287806	0.368035	1.27876	NC	-1.48224	Down
AP003068.9	0.521329	0.823453	1.57953	Up	0.513447	0.547147	1.06563	NC	-1.48224	Down
PPFIBP2	4.50585	6.82484	1.51466	Up	7.62482	7.43983	-1.02486	NC	-1.47791	Down
ISG15	3.39047	7.9205	2.33611	Up	4.38681	6.94931	1.58414	Up	-1.47469	Down
USP35	0.594408	0.982297	1.65256	Up	0.80052	0.713382	-1.12215	NC	-1.47268	Down
FOS	0.43743	0.933117	2.13318	Up	0.733202	1.06292	1.4497	NC	-1.47147	Down
PRC1-AS1	0.644547	0.991302	1.53798	Up	0.271185	0.28372	1.04622	NC	-1.47003	Down
EVA1B	0.213019	0.546425	2.56515	Up	0.397288	0.693255	1.74497	Up	-1.47002	Down
PTGS2	0.319357	0.610613	1.91201	Up	0.44314	0.580255	1.30942	NC	-1.4602	Down
RP11-359M6.3	0.613859	1.66218	2.70776	Up	2.2974	1.23698	-1.85727	Down	-1.45793	Down
HIST2H2AB	0.01	0.285688	28.5688	Up	0.415648	0.01	-41.5648	Down	-1.4549	Down
