# Supplementary material for: SUMO modification of a heterochromatin histone demethylase JMJD2A enables viral gene transactivation and viral replication
Source: PLoS Pathog. 2017 Feb 17;13(2):e1006216. doi: 10.1371/journal.ppat.1006216 (PMC5333917; doi:10.1371/journal.ppat.1006216)
Supplement: S7 Table — (XLS) [file ppat.1006216.s014.xls]

## Sheet: 工作表2
	S7 Table. Pathways indentified in genes up-regulated by JMJD2A SUMOylation
Pathway	neoplasia of cells (37)	cancer of cells (36)	squamous-cell carcinoma (35)	breast or ovarian cancer (31)	malignant neoplasm of male genital organ (15)	prostate cancer (14)	migration of cells (13)	cell movement (14)	transcription of DNA (13)
	ABTB2	ABTB2	ABTB2	ATF3	AMIGO1	AMIGO1	ATF3	ATF3	ATF3
	ANKRD20A5P	ANKRD20A5P	ANKRD20A5P	BNIPL	APOA2	APOA2	CDH2	CDH2	FOS
	CDH2	CDH2	CDH2	BSCL2	CAPN8	CAPN8	FOS	FOS	GALR2
	CILP	CILP	CILP	CDH2	CDH2	CDH2	IL10	IL10	IL10
	DLG2	DLG2	DLG2	EIF3CL	CNTNAP1	CNTNAP1	KLF5	KLF5	KLF5
	FAM131C	FAM131C	FAM131C	FMO4	GGT6	GGT6	mir-181	mir-181	MLLT11
	FMO4	FMO4	FMO4	FOS	GPRC5A	GPRC5A	NFKB2	NFKB2	NFAT5
	FOS	GGT6	GGT6	GPA33	IL10	IL10	NR4A1	NR4A1	NFKB2
	GGT6	GPA33	GPA33	GSTM2	ISG15	ISG15	PMP22	PMP22	NR4A1
	GPA33	HBE1	HBE1	HBE1	MAGI3	MAGI3	PTGS2	PTGS2	PMF1/PMF1-BGLAP
	HBE1	HIST2H2AB	HIST2H2AB	HIST2H2AA3/HIST2H2AA4	mir-181	mir-181	S100A9	S100A9	PSRC1
	HIST2H2AB	HIST2H2BE	HIST2H2BE	HIST2H2BE	MYCL	PTGS2	TBX3	SLC12A6	TBX3
	HIST2H2BE	HSPA6	HSPA6	IL10	PTGS2	S100A9	TNN	TBX3	TGIF1
	HSPA6	KLF5	KLF5	KRT17	S100A9	TNN		TNN
	KLF5	KRT83	KRT83	mir-181	TNN
	KRT83	LINC00273	LINC00273	MMP15
	LINC00273	LLGL2	LLGL2	NFAT5
	LLGL2	MARK2	MARK2	NR4A1
	MARK2	mir-181	mir-181	PCDH15
	mir-181	NAB2	NAB2	PMP22
	NAB2	NR4A1	NR4A1	PTGS2
	NR4A1	PCDH15	PCDH15	RBM15
	PCDH15	PMP22	PMP22	S100A9
	PMP22	PTGS2	PTGS2	SLC12A6
	PTGS2	RND2	RRP15	SLC16A6
	RND2	RRP15	S100A9	TAS2R14
	RRP15	S100A9	SAMD11	TBX3
	S100A9	SAMD11	SLC12A6	TBX6
	SAMD11	SLC12A6	SLC16A6	TNN
	SLC12A6	SLC16A6	TAS2R14	USP35
	SLC16A6	TAS2R14	TBX3	ZNF215
	TAS2R14	TBX3	TGIF1
	TBX3	TGIF1	TNN
	TGIF1	TNN	USP35
	TNN	USP35	ZNF215
	USP35	ZNF215
	ZNF215
