# Supplementary material for: SUMO modification of a heterochromatin histone demethylase JMJD2A enables viral gene transactivation and viral replication
Source: PLoS Pathog. 2017 Feb 17;13(2):e1006216. doi: 10.1371/journal.ppat.1006216 (PMC5333917; doi:10.1371/journal.ppat.1006216)
Supplement: S8 Table — (XLS) [file ppat.1006216.s015.xls]

## Sheet: 工作表1
	S8 Table. Pathways with more than five molecules up-regulated by JMJD2A SUMOylation.
	Diseases or Functions Annotation	CDH2	FOS	GGT6	KLF5	NR4A1	PMP22	PTGS2	S100A9	SLC12A6	TBX3	TNN	IL10
	neoplasia of cells	+	+	+	+	+	+	+	+	+	+	+
	cancer of cells	+		+	+	+	+	+	+	+	+	+
	squamous-cell carcinoma	+		+	+	+	+	+	+	+	+	+
	breast or ovarian cancer	+	+			+	+	+	+	+	+	+	+
	malignant neoplasm of male genital organ	+		+				+	+			+	+
	prostate cancer	+		+				+	+			+	+
	migration of cells	+	+		+	+	+	+	+		+	+	+
	cell movement	+	+		+	+	+	+	+	+	+	+	+
	transcription of DNA		+		+	+					+		+
